# Supplementary material for: REM sleep promotes experience-dependent dendritic spine elimination in the mouse cortex
Source: Nat Commun. 2020 Sep 23;11:4819. doi: 10.1038/s41467-020-18592-5 (PMC7511313; doi:10.1038/s41467-020-18592-5)
Supplement: Supplementary file 11 — Source Data [file 41467_2020_18592_MOESM11_ESM.xlsx]

## Sheet: Figure 1
Fig 1b, 1c	Control	# of dendrites	0h	4h	Elimination	Formation	8h	Elimination	Formation	24h	Elimination	Formation
	#001	9	201	202	6	7	-	-	-	-	-	-
	#002	11	305	304	11	10	-	-	-	302	22	19
	#003	6	190	-	-	-	181	15	6	188	17	15
	#004	10	184	186	7	9	186	8	10	187	14	17
	#005	6	171	175	5	9	176	6	11	-	-	-
	#006	9	145	149	2	6	154	2	11	149	7	11
	#007	7	158	159	6	7	160	8	10	158	11	11
	#008	6	183	181	6	4	183	10	10	182	14	13
			1537	1356	43	52	1040	49	58	1166	85	86
	MD	# of dendrites	0h	4h	Elimination	Formation	8h	Elimination	Formation	24h	Elimination	Formation
	#001	7	170	163	12	5	165	17	12	-	-	-
	#002	8	199	192	15	8	192	19	12	-	-	-
	#003	8	176	168	14	6	163	22	9	162	25	11
	#004	4	162	165	10	13	160	14	12	157	19	14
	#005	6	170	164	11	5	157	20	7	149	29	8
	#006	9	186	177	14	5	165	24	3	-	-	-
	#007	7	206	206	9	9	202	16	12	198	24	16
	#008	5	178	174	16	12	172	21	15	162	26	10
			1447	1409	101	63	1376	153	82	828	123	59
Fig 1e	Sleep	# of dendrites	0h	4h	Elimination	Formation
	#001	7	170	163	12	5
	#002	8	199	192	15	8
	#003	8	176	168	14	6
	#004	4	162	165	10	13
	#005	6	170	164	11	5
	#006	9	186	177	14	5
	#007	7	206	206	9	9
	#008	5	178	174	16	12
			1447	1409	101	63
	SD	# of dendrites	0h	4h	Elimination	Formation
	#001	6	256	251	15	10
	#002	7	178	171	13	6
	#003	6	158	156	9	7
	#004	5	180	172	13	5
	#005	8	220	211	17	8
	#006	8	204	201	13	10
	#007	7	162	157	12	7
			1358	1319	92	53
Fig 1g	Sleep	# of dendrites	4h	8h	Elimination	Formation
	#001	7	163	165	10	12
	#002	8	192	192	11	11
	#003	8	168	163	13	8
	#004	4	165	160	11	6
	#005	6	164	157	14	7
	#006	9	177	165	16	4
	#007	7	206	202	16	12
	#008	5	174	172	13	11
			1409	1376	104	71
	SD	# of dendrites	4h	8h	Elimination	Formation
	#001	7	154	154	6	6
	#002	7	194	193	10	9
	#003	6	199	203	4	8
	#004	8	179	182	8	11
	#005	7	177	182	6	11
	#006	8	209	208	10	9
			1112	1122	44	54
	NREM-d	# of dendrites	4h	8h	Elimination	Formation
	#001	8	166	163	13	10
	#002	8	232	224	17	9
	#003	6	145	142	8	5
	#004	5	150	148	10	8
	#005	9	206	199	16	9
			899	876	64	41
	REMD	# of dendrites	4h	8h	Elimination	Formation
	#001	10	197	200	7	10
	#002	5	149	151	5	7
	#003	7	145	147	4	6
	#004	9	203	208	7	12
	#005	7	145	145	5	5
			839	851	28	40

## Sheet: Figure 2
Fig 2c	Sleep	0h	4h			Fig 2e	SD	0h	4h			Fig 2g	REMD	0h	4h
		39.3198	0.844561					7.40575	5.2232					0	45.8414
		3.67423	0					1.72399	4.64063					25.4806	47.2933
		9.44165	0					0.564285	1.91748					7.45978	23.334
		1.83043	0.706068					0.519051	1.13835					18.2736	36.8915
		0.704847	0.389094					0.272194	3.44003					10.2352	16.5236
		1.6063	0					1.7329	4.80662					0	18.3271
		2.87816	0					0.618787	1.66676					0	17.0914
		8.16715	0					0.977381	0.410492					2.04525	12.4692
		7.41617	0					0.570796	1.19668					9.85247	6.38989
		14.2427	0					0.793131	2.16963					32.7347	24.6834
		5.44127	0					0.250571	5.31157					11.1368	18.7657
		1.14239	0					1.40355	3.76423					14.1669	46.7331
		15.2173	0					0.638336	1.18035					23.7451	45.7628
		3.84309	0					1.94514	6.06836					5.82902	35.6217
		1.06877	0					0.417024	5.0431					8.0466	30.6065
		13.4696	0					1.76278	4.88588					4.76643	26.9729
		4.85256	0.471044					0.566366	0.311569					11.4919	7.78745
		1.85687	0					0.278826	1.19952					0	15.5489
		2.10855	0.704884					2.61959	1.67545					3.02344	41.6789
		3.31856	0					25.2388	1.57068					16.3923	10.5451
		14.8691	0					6.56683	0.908741					9.68482	41.2665
		0.778564	1.14254					2.26773	1.5116					1.77071	14.8308
		1.31411	0					0.92151	1.23438					0	24.5899
		1.29365	0					8.16085	0.996737					0	4.79514
		39.2257	3.93018					8.2624	2.78001					0	5.07765
		2.26961	0.364654					6.49074	1.96448					0	6.87885
		10.3462	0					1.68623	0.502822					19.0928	9.99903
		0.346994	0					4.07557	2.07544					0	17.7414
		20.8432	0.708018					12.9087	0.600363					12.3381	42.0751
		15.56	0					2.93528	1.26329					6.31904	32.1161
		7.59794	5.33583					4.21855	1.59797					12.9153	9.43803
		21.8499	0					0.88827	0.672774					0	29.6703
		1.56507	0					6.25256	1.05769					0	3.90156
		1.93481	0.767593					1.95817	0.553018					0	7.15396
		1.80396	0.707433					2.43383	0.651933					0	3.65445
		1.05837	0					13.6341	4.582					0	8.10182
		0.723672	0					0.334667	0.290909					0	11.6432
		0.43867	0					1.05933	0.602698					0	5.69402
		0.747495	0.346479					3.43545	1.99383					4.15075	1.19794
		5.36748	0					4.97728	0.267796					0	33.094
		0.715202	0					2.75542	1.2543					0	4.5288
		22.7803	0.335149					1.424	0					21.4287	2.31102
		3.13571	0					3.39916	0					4.36275	5.43926
		3.06305	0.668678					0.397119	3.72341					8.85948	10.5757
		6.78391	0					0	3.05585					12.5031	4.41222
		19.3176	18.4492					2.47899	2.13496					0	8.07292
		3.04812	4.63317					0.319757	1.10968					0	2.38491
		1.14153	1.1116					4.38255	2.38015					0	3.8313
		4.19701	0.355377					0	3.3138					0	4.36365
		23.9992	12.0459					0.316932	2.64778					0	2.99235
		23.3771	9.4434					0	0.227177					0	15.2341
		0	0.94018					13.5377	14.9455					9.06506	13.3959
		0	0.467948					1.81457	3.07406					0	6.92114
		0.516309	0.51941					0.797315	0.915411					11.151	16.6319
		3.57041	0.608841					0.368717	1.79866					0	6.11916
		3.90093	0.996016					0.263529	0.843523					0	11.8379
		6.58935	1.06784					0	3.42401					13.5756	45.6453
		2.58463	0					0.270741	0.363642					4.19216	7.44053
		6.71443	0.507596					0	1.68602					11.474	9.06276
		5.6932	0.472527					0.412923	1.73903					0	1.81552
		0.51809	0					1.16587	2.00759					0	1.83487
		8.16459	0					0	2.26943					0	5.93138
		4.63489	0.932909					0	1.51862					0	3.43718
		2.61794	0					1.53089	2.56894					0	3.94183
		4.9727	0					0.323604	0.839326					0	2.8793
		0	0.534095					0.584729	0.775092					0	2.09908
		4.11315	0					1.85567	0.384891					18.1159	1.81524
		8.61216	0					0.265749	0.482677					0	1.60861
		0.992038	0					1.66797	1.17587					0	4.46745
		3.34117	3.14145					0.683197	1.6487					0	2.43801
		0.516933	0					0.581922	0.562945					7.45167	14.5855
		5.17281	0					0	0.593595					0	9.77132
		1.56249	0					0	1.25344					20.8398	7.41038
		8.31984	0					0	16.0604					0	16.9922
		1.05805	0					0	2.08309					0	4.38219
		0.476173	0.510624					0	1.02717					0	3.66022
		0	1.03512					1.98409	1.72308					0	6.732
		2.81241	0.480332					0.274525	1.9359					5.72589	2.0459
		6.1042	0					0.562459	1.65789					12.5166	6.10722
		1.24328	0.584877					0	0.45677					2.32331	1.17524
		1.64144	0.940939					1.13012	1.5392					12.259	0
		1.67956	0.512311					10.3115	2.10483					30.5614	0
		0.461777	0					1.53334	0.584707					16.155	0
		0	0.510926					0.756363	0.409379					6.21584	0
		2.23403	0.456658					0	1.99219					11.9675	0
		7.08696	0.491256					0	0.967016					34.551	0
		0.990089	0.543565					0	0.603469					6.73623	0
		1.61997	0					2.96613	0.808968					7.32798	0
		0.517184	24.1696					1.65756	1.91617					3.89767	0
		0.45797	7.08754					12.0182	1.10704					18.7198	0
		5.00024	10.9564					3.57488	0					5.30676	0
		0.994513	5.39697					3.34477	0					16.8191	0
		0.931116	4.93327					1.04006	0					9.81384	0
		3.52255	5.02614					0.672662	0					23.5243	0
		0	5.83211					3.16739	1.17691					6.49872	0
		1.52664	9.53179					5.07289	0.227822					5.24542	0
		0	1.26054					7.94079	19.9934					7.20766	0
		0	8.39301					2.01422	23.9505					9.06654	0
		1.58313	12.3491					0.840375	9.03416					4.31042	0
		0	3.21632					3.86515	4.54094					3.44445	0
		0	11.3078					4.08175	5.55109					3.49037	0
		0.521888	6.32921					10.6106	8.46226					6.59728	0
		0	3.65594					2.4958	7.71109					9.86837	0
		0.692695	1.71169					16.0842	10.9074					20.7399	0
		0.992172	2.18299					2.42224	9.71308					9.25067	0
		0	1.84982					9.61131	18.5442					19.9987	0
		4.47336	0					1.46788	25.2802					3.07501	0
		0	1.25668					1.88463	4.29817					8.18099	0
		1.54513	0					2.1405	14.8045					4.5143	0
		0	3.20059					1.77606	12.3899					4.65057	0
		2.3977	0.978359					6.60541	15.3995					2.16427	0
		0.525928	2.33881					0.596635	1.90937					4.61622	0
		0.475763	0.513402					5.17566	20.8949					7.97711	6.57558
		3.23717	0					1.23966	11.4792					7.14695	9.41598
		11.0229	0.454343					2.1182	14.2167					10.3879	1.71335
		11.8675	0					0.548791	8.87082					5.25144	3.25332
		3.43663	0					1.89214	10.0433					14.6702	4.9177
		2.31368	0					3.69891	10.5698					21.4088	29.6127
		3.2392	0.655113					3.78097	16.5513					3.49657	1.50254
		5.94451	0					1.69078	11.6813					7.68668	2.32852
		2.54149	0					3.39882	16.2425					5.31657	4.83246
		6.96312	0					0.583922	5.01005					15.9445	1.48931
		0.671762	2.6552					1.17657	12.0356					3.01579	1.82361
		3.65451	9.80334					10.4709	5.66639					2.06201	3.60469
		8.48641	2.3477					1.04561	11.9154					3.46638	0.693689
		3.60693	0.445343					0.904992	6.93826					4.74538	3.96764
		2.73011	0					9.71354	11.9788					5.26065	2.80726
		0.662388	2.04689					0.935457	9.80556					13.5316	8.9989
		0.566253	0.785936					1.48574	5.73477					9.0656	12.3004
		1.47253	2.26689					2.20666	4.58478					3.43748	0.484113
		4.32165	4.83664					4.37383	11.1103					5.86248	1.98318
		9.34382	0.931466					17.345	4.43051					4.43621	3.04468
		0.531792	3.25217					0.683342	5.79293					12.6731	3.59407
		0.450012	1.27384					2.00045	5.17344					9.59594	0
		0.442153	0					16.7781	5.9948					1.20757	1.10702
		2.11408	0					0	7.06607					3.21923	4.41626
		2.27469	0					15.2476	4.54408					6.21107	7.28481
		2.59648	1.14224					16.4262	5.2361					4.13912	1.56576
		2.01775	0.441215					25.6424	19.8945					3.41005	0
		4.31681	3.89226					0.311735	7.23148					16.2589	17.4515
		1.0412	0.957215					2.14643	10.8303					2.5908	6.49931
		0.442873	0					1.2192	11.9888					1.52664	3.93602
		0.815359	0					0.844484	17.5426					2.112	2.75351
		0	0.920385					2.8075	15.0729					1.47319	3.59422
		19.1152	2.15016					5.39866	27.7364					1.56391	2.00689
		13.0841	6.35284					2.30039	22.348					3.09037	1.42508
		4.45559	0					0.584337	4.21777					2.9602	2.05717
		1.15043	0.603519					1.37688	22.593					6.84694	3.11686
		0.624431	0					0.324102	8.78824					3.78408	1.67405
		0	1.63501					0.954841	2.96038					2.19918	0.323034
		2.71711	0.470842					1.49226	3.97104					3.76369	1.71761
		1.92499	6.14958					14.6768	9.00786					5.51207	7.10344
		2.17853	5.36926					7.64287	1.93379					2.00588	2.77694
		2.27313	5.3802					12.2748	1.57124					2.22436	1.16433
		0.549415	2.25334					11.0145	4.82759					1.43357	1.37769
		0.641312	5.70449					10.1971	2.23721					1.13491	3.2705
		1.02834	0					15.1656	0.272063					1.60113	4.02829
		0	0.460393					19.8305	2.08482					3.32967	2.47085
		1.28454	1.09304					17.1217	0.55596					4.49272	1.51029
		2.46007	1.13808					3.25488	0.806934					0	9.5783
		3.47659	3.72021					16.6229	1.41523					1.44832	3.16909
		1.27919	9.41807					1.79512	1.28375					1.79488	4.03418
		0	2.47947					3.72755	0.276646					1.19065	5.87081
		0.821907	0					8.80474	0.26757					0	3.76433
		0.666778	0					4.00173	1.14968					1.12976	4.20577
		0.546413	0					1.05663	0					3.12065	1.12038
		0	0.445471					2.03949	1.98803					1.67062	2.72093
		0	0.607513					3.10356	0.293762					1.04199	2.3628
		0	0.710549					1.40455	0					4.77977	2.16343
		0	1.89829					1.49029	0.683299					0	2.30387
		0.468707	2.51004					4.87296	1.8748					0.779447	3.79495
		0	1.82645					7.16716	1.13145					0	1.42137
		0	0.478863					11.1049	0.293008					0	1.29096
		0.961575	2.20713					12.0233	0					0	1.61729
		0.512734	3.39646					14.6469	0					2.50635	3.78224
		0.470323	0.489768					10.6279	0.687568					0	3.37412
		0	1.10061					8.46386	0.292835					0.818009	4.82833
		0	1.88829					13.0314	0.293779					0	4.14602
		0.908478	0.473892					3.19172	0					0	1.60173
		0	1.04868					8.24413	11.9142					0	1.55931
		0	1.47017					4.35168	0					0.465528	3.18148
		0.523424	8.05215					2.45631	1.42714					0	1.47133
		1.9021	2.94734					6.44035	0.553231					1.02043	1.11491
		7.39916	0					5.19262	0.291306					3.98905	1.99631
		0	4.45096					6.68054	0.286518					3.78803	2.47279
		0	1.37681					4.44555	1.83299					1.16046	0.406038
		2.05889	0					12.2558	0					5.10283	4.32565
		0	1.1633					1.82032	0					0.374633	2.06438
		0	3.74414					2.16037	1.34444					0.658939	1.52467
		0	9.85294					2.01196	0					0	1.51265
		0	3.25718					6.70124	0.709934					0	1.51051
		0	2.16989					4.06914	16.2511					0	1.32797
		1.73925	1.18988					4.45571	0.270212					0	1.47736
		0	2.85525					9.8409	0.57675					0	1.60428
		14.1185	2.04276											5.93711	8.94536
		3.14472	0											1.21594	1.6003
		0	0.51999											8.42532	11.1609
		6.18971	0											1.78185	1.03634
		0	0.449912											3.98562	7.01736
		5.20275	4.96024											5.47189	2.4687
		6.00516	5.51156											4.07214	0.347973
		1.03468	0											9.6317	0.330742
		1.07583	0											8.68283	2.49231
		0	0.896157											1.71086	1.01192
		0.585423	3.62171											4.75186	0
		0	1.10033											1.15997	0
		0	0.462031											16.4493	0.654897
		2.12639	1.8664											9.01016	0.329126
		0	5.31307											11.0453	0
		0	0.827322											4.1942	0
		0	1.07163											2.99541	0.323294
		0	1.02416											7.48469	0
		0	1.85005											3.07039	3.32355
		1.90157	11.6062											1.40693	4.46426
		0.613262	0.610621											5.23178	1.77397
		0	1.15305											8.15816	2.05105
		0	0.521596											3.53056	0.65214
		0	0.555849											10.4345	0.318661
		0	5.43761											6.96619	2.73005
		0	1.42148											9.81871	0.732039
		0	0.546303											3.07297	0
		0	5.85733											3.21812	0.327692
		0	0.609606											0.735839	3.36048
		0	4.37952											2.92838	0
		0	8.24354											1.7403	0
		0.463439	3.70095											11.2092	0
		0	1.30223											1.5835	1.45038
		0	4.07924											4.35484	0.791804
		0	3.51842											1.89515	0
		0	3.01224											3.67566	0.877942
		0.773836	0											8.8886	0
		0	2.71493											5.34766	0
		23.4699	2.52801											6.87464	2.89756
		5.60587	0											3.81433	0
		31.6015	0											1.49005	0
		8.07489	0											3.60404	0
		12.7673	0											11.9747	0.716988
		14.6443	0											3.33281	0.327403
		7.39489	0											4.57825	1.9508
		3.52778	0											2.43905	0
		7.26779	0											3.48772	0.52651
		8.49689	0											2.4399	0.645054
		4.15097	0											3.43095	0
		1.28009	0											2.60947	1.97795
		5.91858	0											1.66043	7.27123
		2.38114	0											2.09404	12.022
		2.5687	0											1.50049	12.0827
		3.94963	0											2.5559	6.97931
		5.55172	0											0	6.20329
		0.806602	0.470551											0	33.2619
														0	1.99672
														0	7.1859
														0	2.36998
														0	8.24934
														0	6.76893
														0	14.3339
														0	2.85726
														0	20.3824
														0.398267	1.36959
														0	10.5041
														1.22123	6.05425
														0	12.771
														0	11.9402
														0	1.76628
														0	7.23789
														0	10.667
														0	2.11778
														0	0.615143
														0	3.35435
														0	2.54193
														0	1.84473
														1.50403	1.84494
														0.451917	1.473
														1.11256	3.21424
														0.38653	0.772184
														2.64515	1.47748
														0	1.78624
														2.26702	10.7188
														1.56348	5.24477
														0	1.6407
														0	2.09255
														0	0.558808
														0	1.78964
														0.704036	1.27109
														0.753419	3.6746
														0	3.5106
														0	2.35221
														0	9.09479
														0	14.3734
														0.746176	0.678556
														0.357645	2.2816
														2.09408	3.35239
														0	5.45598
														2.89351	8.98391

## Sheet: Figure 3
Fig 3b, 3c	Unpaired Control	# of dendrites	0h	4h	Elimination	Formation	8h	Elimination	Formation	24h	Elimination	Formation		Fig 3d	CS
	#001	6	157	157	4	4		-	-	157	8	8			38.8
	#002	10	162	162	3	3		-	-	159	11	8			44.1
	#003	9	145	145	2	2		-	-	145	10	10			18.5
	#004	10	147	148	1	2		-	-	147	8	8			10.9
	#005	8	161	160	2	1	159	4	2	158	9	6			55.3
	#006	10	146	146	1	1	144	3	1	145	8	7			39.4
	#007	10	165	166	3	4	164	5	4	165	9	9			53.6
	#008	8	153	151	3	1	155	4	6	152	9	8			10.4
	#009	10	152	150	2	0	151	3	2	154	7	9			18.5
			1388	1385	21	18	773	19	15	1382	79	73
	Paired	# of dendrites	0h	4h	Elimination	Formation	8h	Elimination	Formation	24h	Elimination	Formation			CS
	#001	10	150	142	11	3				140	17	7			76.2
	#002	10	141	138	9	6				130	21	10			69.3
	#003	10	148	146	6	4				151	15	18			75.1
	#004	13	185	185	7	7				176	22	13			64.1
	#005	7	156	151	8	3	151	9	4	150	14	8			65.3
	#006	10	161	157	11	7	158	13	10	153	17	9			83.3
	#007	9	153	148	9	4	149	11	7	147	15	9			75.1
	#008	8	152	148	10	6	141	16	5	148	15	11			54.1
	#009	7	155	154	9	8	146	16	7	142	24	11			56.3
			1401	1369	80	48	745	65	33	1337	160	96
Fig 3f	Sleep	# of dendrites	0h	4h	Elimination	Formation
	#001	7	156	151	8	3
	#002	10	161	157	11	7
	#003	9	153	148	9	4
	#004	8	152	148	10	6
	#005	7	155	154	9	8
			777	758	47	28
	SD	# of dendrites	0h	4h	Elimination	Formation
	#001	10	161	158	4	1
	#002	8	177	177	3	3
	#003	11	168	169	3	4
	#004	11	159	161	1	3
	#005	10	181	179	5	3
			846	844	16	14
	NREM-d	# of dendrites	0h	4h	Elimination	Formation
	#001	8	188	180	15	7
	#002	5	168	163	10	5
	#003	12	207	204	10	7
	#004	6	199	191	12	4
			762	738	47	23
	REMD	# of dendrites	0h	4h	Elimination	Formation
	#001	10	217	221	3	7
	#002	15	195	196	4	5
	#003	14	217	218	6	7
	#004	13	182	184	5	7
	#005	11	179	181	3	5
			990	1000	21	31
Fig 3g	CS	Sleep	SD	NREM-d	REMD
	#001	65.3	33.3	72.7	7.8
	#002	83.3	58.8	75.5	48.2
	#003	75.1	13.3	58.4	8.7
	#004	54.1	14.7	35.6	52.4
	#005	56.3	17.1	39.4	2.4
	#006			50	14.1
	#007			53	17.2
	#008				0

## Sheet: Figure 4
Fig 4c	Sleep	0h	4h				Fig 4e	SD	0h	4h				Fig 4g	REMD	0h	4h
		3.2387	0.814421						1.38174	0.394488						25.8958	8.93712
		5.01657	1.14543						1.09334	0						6.14332	1.37277
		3.34285	7.87079						1.76452	0						10.5566	8.99804
		0.599085	0						0	1.44334						3.99086	0
		0.583173	0.273845						0	3.03894						14.3383	0
		6.9318	0						0.664528	0						9.2546	14.3485
		0.851533	1.69284						0.494697	0						2.94661	2.61955
		4.20309	2.26804						0	0.575439						0.658596	0
		0.689816	0.485385						0.795041	0						3.94251	1.12165
		3.1526	5.61998						0.607824	0.263753						2.75657	0
		2.7084	0.296828						0.543133	0						3.36237	4.74103
		1.43516	0.401942						1.46946	0.303991						1.96868	0
		16.8527	4.42861						2.87702	0.709397						4.58217	3.21152
		0.811112	0.636132						0.498882	0						0.851568	0
		0.53841	3.14543						1.65489	0						0.75416	0
		2.54251	0						2.95938	0						4.19002	4.24678
		0.662059	0						1.5491	0						1.81073	0
		1.3229	1.33014						0.662857	0						6.86517	0
		1.24863	1.67112						0.584082	0						0.626639	0
		1.64046	0						0	0.264633						2.89466	3.18946
		5.02341	3.10567						1.99682	0						4.11067	0.613461
		1.64631	0						3.73033	0.277044						3.0414	0.895171
		0.665441	0						3.18883	0						0.908687	0
		7.43103	0.259779						1.32614	0						6.53179	0
		1.59267	0.28424						0.73073	0						1.62477	0
		0.743654	0.531476						0.827264	0						8.81723	1.05876
		0	0.608865						1.51833	0						2.92046	0
		0.670218	0.358322						0.645079	0.319494						0.450884	8.28164
		1.95482	0						0.628789	0.537565						0	0.648163
		2.07215	1.70145						0	0.281784						1.14937	1.69395
		0.84892	6.87807						0.829483	0						0	0.639197
		0.501699	0.92161						0.502268	0						0.409701	0
		0	8.77265						0.489682	0						2.85599	0
		0.658218	3.87318						0	0.280648						1.38108	0.702571
		0	1.09662						0.500334	0						0.640931	0
		2.03565	0						9.17451	5.85699						1.07404	0.695063
		0	0.932605						15.1607	10.2869						1.58667	0
		4.42629	0						0.746069	2.95058						2.49456	0
		5.28438	1.40352						3.57439	1.19877						0.659553	0
		3.43252	0.286153						0	5.24647						0.901391	0
		17.8613	0.26949						0	1.29306						1.54829	0
		2.36547	1.10263						1.28619	0						2.09417	0
		21.2535	2.24866						0	2.35705						0.615204	1.38372
		2.67634	0						3.91992	0						2.63565	0.357966
		2.67666	0						0.936971	1.39341						1.83428	20.4373
		3.63919	0						0	2.51649						1.81796	0
		0.617064	0						0	3.8992						0.493436	1.71109
		2.21423	0						0	6.49263						0.873147	0
		0	0.294057						0	1.43978						0.550389	0
		4.53149	2.94839						0	1.72373						0.315337	0.777674
		6.71695	0.579377						0	2.08948						0	2.87963
		5.62039	0.838711						0	4.4508						0.378483	0
		4.72075	0.243612						0	0.949788						0.437241	0.348342
		5.05129	0.261473						0	7.72715						0.458579	0
		10.5129	0						0	0.338069						0	0.416465
		0	0.297151						0	0.673245						0.934671	0.895855
		2.23492	0.662172						0	0.859458						0.606846	0
		0.487187	1.50297						0	4.09517						0.553617	0
		4.54843	1.63124						0	1.59806						1.35877	0.410869
		0	4.65075						0	0.259592						1.15415	0
		2.2276	0						0	0.255729						2.29926	0
		1.77105	0						0	0.624982						0.395592	0
		13.9406	0						0	0.277967						0.496569	0.728163
		3.07225	0						0.59242	2.5053						1.20865	0
		1.11015	0.279019						0	1.16524						1.32519	0
		0.523352	0.827179						0	0.888815						0.785626	0.316929
		1.1016	0						0	1.01326						0.429661	0
		0.542357	0						0	5.19351						3.20907	0
		2.93557	0.370001						0.974986	0						1.13083	0
		3.9835	1.74559						0	0.245102						0.430603	0
		0.521863	0						3.80961	1.39654						0	2.07803
		1.08516	0.529493						8.26616	0						0.695469	0
		1.78126	4.45872						5.40543	0						0	2.32036
		25.9232	0						1.6988	3.29958						0	3.90296
		2.63743	0.580417						0.418413	0						0	5.24316
		2.78514	0.521649						0.619261	0						0	1.96689
		9.56525	2.55291						4.93572	0.24903						0.799252	3.83015
		0.511627	0						0	8.72487						0	9.05384
		1.3207	0.84962						1.03268	0						0.855525	3.75767
		6.3244	0.242446						0	0.678162						0	6.2419
		2.90061	0.689218						0.617421	0						1.19317	1.82277
		1.71435	0						0	1.05789						0	1.1353
		11.3844	1.15628						4.89571	1.02529						0	2.41892
		2.56362	0.518582						0.508651	0						0	1.71333
		4.6022	0.258516						0.561427	0.276329						0	1.06399
		2.61613	0.81719						2.82484	1.00131						0	0.296724
		4.27648	0.305817						1.3524	0.549649						0	0.30226
		2.57261	0						1.27761	0						0	0.354281
		3.63272	0.282321						3.80964	0.280269						0	1.83607
		4.67274	0.527077						4.48191	1.65542						0	0.397149
		6.27951	0						0.924741	1.16786						0.505365	0.393944
		5.75297	0						0.544833	0						3.02473	3.36317
		7.22205	0.246014						0.57216	0.312154						0	0.407141
		1.14666	0.244467						0	0.304006						0.387031	0.676554
		4.68675	0						0.67202	0						0.653913	0
		8.77324	0						0	0.278177						0.998138	0
		0.848639	0.266849						0	0.268146						0.473646	0
		0	0.962753						0.822637	0						0.452552	0
		1.72519	0.282212						0.958506	0.779345						0	0.358694
		2.45702	0.314086						2.32785	0.205031						0	2.21885
		3.91789	0.85081						0	0.224096						0.406578	1.36648
		0.662452	0						0	0.395566						0	1.6238
		1.65505	0.268811						0.418464	0.321459						0	0.327123
		0.49098	0.336195						0.688807	0						0	0.641643
		1.62873	0.813664						0	2.0657						0	0.850558
		0.555057	0.361341						0	0.973284						0	1.91189
		4.45738	1.35548						0	0.298538						0	0.379227
		0.60053	1.72309						0	0.294989						0	0.658042
		0	0.248716						0	0.616265						1.28964	0.500568
		3.64053	1.60331						0	0.301368						9.86742	14.3485
		1.07278	0						0	0.234973						0.478333	2.64422
		1.08525	0.534783						0	0.496447						0	1.00093
		0.654945	0.273615						0	2.39163						0.420967	0
		0	0.567407						0	0.43062						0.457276	0
		0.484097	0.882748						0	0.408281						2.22793	0
		0.753753	0.270167						0	0.283343						0	1.29359
		0.57406	0.245252						0	0.82345						0	3.15376
		0	0.269411						0	0.621244						0	0.410058
		0	0.243044						0	0.329639						0	0.42986
		2.8451	0						0	0.238523						1.61154	2.01163
		0.529125	0.251888						0	0.308376						0	0.177918
		0.527703	0						0	0.25693						3.92673	2.03073
		0.51016	0.298492													0	0.152656
		0	0.315872													0.499943	0
		1.84544	1.11424													4.20002	2.32772
		1.23205	0													5.33942	1.36649
		0	2.52117													0	1.55542
		28.5307	6.0891													2.83048	0
		20.0366	2.71206													0.772956	0.156403
		0	0.737486													1.11253	0.34729
		2.23905	2.79086													0.389508	0.520923
		23.8527	19.7387													0.387378	2.41461
		42.102	7.34059													3.33667	2.3719
		1.07655	12.7743													0	0.176646
		0	2.19869													0.400324	0.154842
		2.58379	0.294109													0	1.67813
		3.9517	6.10321													0	0.298901
		1.39434	0													0	3.09478
		0	1.7262													0	0.558378
		1.13511	4.96836													1.3	0.187258
		0	2.69852													0	0.145338
		25.4018	0.599131													0	0.150603
		50.2461	3.21723													0	0.829023
		30.0886	9.32515													0	1.83747
		33.4068	4.57428													0.97922	0.334621
		3.77009	0.546162													1.13849	0.829616
		27.7782	5.46323													0	0.177418
		10.803	2.73741													0	0.314562
		15.5519	1.90276													1.41396	0.170293
		10.0933	0.344228													2.15558	1.10463
		17.5647	4.07359													10.519	0.707934
		8.6143	1.9605													1.03576	0
		6.53776	5.3304													1.59844	0.326354
		1.73282	1.96605													0.986448	0
		13.3028	10.4186													3.79299	0.513142
		2.43895	0													4.17052	0
		3.59411	0.941576													1.50639	3.09417
		4.59216	1.26228													0.807488	0.19265
		4.3852	1.45337													1.64944	0.30763
		1.55124	11.5942													1.04177	0
		7.78608	0													3.52339	0
		13.6386	10.4193													5.05821	0.487313
		13.4382	3.81482													0.6102	0
		4.733	0													0.930989	0.74883
		6.05719	9.94296													0	4.4352
		9.86928	0.790201													0.625276	0.323305
		5.12454	1.4043													0.475684	0.705016
		22.6738	8.75495													0.463977	0.415436
		15.6466	6.43451													0.567943	0.789475
		0	0.257856													0	0.460311
		2.26825	0													1.95558	0.194367
		8.38624	2.11206													0	0.853118
		7.74517	6.23072													0	0.334496
		6.08907	1.80513													1.09548	0
		3.1207	2.42127													5.08992	0.731091
		16.66	3.15681													0.597922	0.185927
		3.67994	3.27413													1.76583	0.163419
		9.27311	4.217													0.576573	0
		13.4723	0.893788													0	0.83245
		1.11422	0													0	0.406921
		8.85671	1.84569													1.28281	0.156835
		5.37875	1.72147													0	0.484976
		6.07878	2.94462													0	0.780668
		0	0.595426													1.34314	0
		1.1268	0.457363													0	0.16589
		1.11928	1.64831													0.539109	0.753058
		1.17564	1.30711													0	0.513737
		2.31664	1.50303													0	0.161842
		1.0421	0.546419													1.57568	2.43696
		2.32387	0.24314													0	2.41812
		0	1.11956													0	1.74696
		4.16176	0													0.591109	2.24024
		0	1.7135													0	1.76155
		1.23766	2.46535													0	0.692787
		2.20457	1.82046													0.446835	1.68632
		1.1854	0
		1.13231	1.2149
		3.53771	0.341844
		2.44261	0
		0	6.81734
		0	1.17296
		0	0.462206
		9.80453	5.6737
		6.50748	2.00095
		0	3.45444
		9.52451	2.92719
		0	18.1951
		0	1.72598
		0	2.87698
		4.0793	1.40518
		1.50656	0
		1.14769	0
		15.0579	9.56173
		5.17284	0.2572
		1.42361	4.30924
		0	2.37371
		1.13696	0.724702
		0	1.26737
		23.4789	9.67468
		6.48859	3.08651
		0	2.6302
		4.1862	0.243727
		1.39285	1.11722
		14.0023	10.0663
		0	1.95271
		1.33628	2.74387
		16.1526	1.06121
		0	0.580163
		1.56353	0.396687
		11.8839	4.43253
		0	6.98494
		0	0.658774
		4.97481	0
		0	1.28457
		0	2.97392
		0	1.57912
		0	0.802651
		0	2.55588
		21.2838	1.17014
		0	1.10224
		13.9545	1.61061
		6.05974	6.30158
		0	0.260458
		7.44461	3.13548
		0	0.494548
		4.08362	2.24282
		15.0101	5.10332
		1.28109	1.12839
		0	5.13848
		1.74447	0.545848
		1.13908	7.75461
		2.20898	2.48469
		0	0.2438
		3.20504	0.512411
		1.30164	1.97821
		8.17978	1.36806
		11.9331	1.77201
		1.25647	2.9099
		7.36261	1.68487
		0	0.529749
		0	0.248935
		0	2.51665
		6.90946	3.76816
		7.0435	9.86499
		4.23295	12.2254
		9.02033	2.10374
		9.24617	2.28541
		14.8614	3.74607
		9.11746	1.62566
		0	0.705403
		1.42424	1.56878
		0	0.808164
		0	1.31623
		0	5.88202
		0	1.19964
		0	0.71803
		1.19028	1.95802
		1.38985	0.562955
		0	1.43231
		1.22538	0.981824
		17.4486	6.89933
		0	1.26844
		0	6.68042
		0	0.549528
		7.43645	7.29093
		3.7444	1.90886
		1.74536	11.417
		1.3168	4.29442
		2.74084	0
		1.19694	0
		9.57455	0
		4.50479	0.934308
		0	2.68945
		0	0.913168
		0	0.990378
		0	0.813722
		3.12867	1.8494
		0	6.62373
		0	0.687069
		0	0.250821
		6.28033	2.11716
		0	6.43359
		0	1.28105
		0	1.9237
		0	0.880766
		1.17357	0
		0	4.77788
		0	2.43553
		0	0.682712

## Sheet: Figure 5
Fig 5d-f	Awake	Number	Duration	Integrated activity			REM sleep	Number	Duration	Integrated activity			Fig 5g-i	Awake	Number	Duration	Integrated activity			REM sleep	Number	Duration	Integrated activity
		0.901713	2.218	2.15354				4.50857	2.8834	13.173					1.80343	1.6635	5.71664				6.31199	2.37643	16.1488
		0.901713	1.109	1.18693				3.60685	12.4763	43.7884					2.70514	2.218	8.57323				5.41028	3.69667	27.1336
		1.80343	1.109	2.4764				6.31199	1.90114	11.8665					4.50857	1.7744	5.65618				6.31199	2.53486	24.3753
		0.901713	2.218	4.95351				6.31199	1.109	5.18671					0.901713	1.109	3.50747				0.901713	2.218	3.44669
		0.901713	1.109	2.05547				5.41028	1.29383	6.49324					0.901713	4.436	5.86558				7.21371	2.218	32.3836
		0.901713	1.109	1.61945				3.60685	3.04975	19.3147					3.60685	1.38625	6.25946				3.60685	5.26775	31.1267
		2.70514	1.47867	5.77863				3.60685	3.04975	10.392					0.901713	2.218	2.65415				3.60685	2.218	7.4396
		3.60685	1.109	3.93874				4.50857	2.218	9.97193					1.80343	1.109	1.68422				3.60685	3.8815	24.8615
		1.80343	1.6635	3.66511				1.80343	2.218	4.74546					1.80343	1.109	2.53996				2.70514	2.218	7.59559
		1.80343	1.109	3.03781				5.41028	2.95733	20.7588					0.901713	2.218	5.25504				4.50857	1.5526	8.61303
		1.80343	2.218	3.56835				4.50857	3.1052	25.1069					2.70514	1.84833	4.74457				4.50857	3.5488	29.2093
		0.901713	1.109	1.085				2.70514	1.109	1.89877					0.916997	1.109	6.71062				2.70514	1.47867	6.32394
		0.901713	2.218	3.34712				4.50857	3.327	24.4907					1.86561	1.6635	4.33992				0.901713	1.109	3.67456
		1.80343	1.109	1.99123				2.70514	1.109	2.10124					11.1937	1.6635	12.747				0.901713	2.218	3.46828
		1.80343	1.109	3.49816				7.21371	2.49525	20.5242					1.86561	2.218	4.08526				8.11542	2.46444	29.1037
		0.901713	2.218	1.91428				1.80343	2.7725	7.16529					2.70514	1.47867	3.6911				0.901713	3.327	3.44135
		1.80343	1.109	1.86869				2.70514	1.84833	7.20813					2.70514	2.218	6.50993				5.41028	2.58767	14.7008
		0.901713	1.109	1.40126				3.60685	2.7725	8.0802					2.70514	1.84833	5.39928				0.901713	3.327	7.642
		1.80343	1.109	1.46837				3.60685	1.6635	6.48408											5.41028	4.436	32.852
		0.901713	1.109	1.13509				3.60685	2.49525	5.48566											3.60685	1.94075	11.9313
		0.901713	2.218	2.99871				4.50857	1.7744	9.42523											2.70514	2.58767	8.49006
		1.80343	1.109	2.00835				0.901713	1.109	1.87205											1.80343	2.218	5.18841
								3.60685	2.218	7.02842											4.50857	1.7744	10.5688
								3.60685	2.7725	8.28052											3.60685	3.327	13.7756
								4.50857	1.9962	15.1769											5.41028	3.51183	24.9402
	NREM sleep	Number	Duration	Integrated activity				0.901713	1.109	2.09268				NREM sleep	Number	Duration	Integrated activity				4.50857	2.218	19.3317
		2.70514	1.84833	6.21576				2.70514	4.06633	10.1038					1.80343	1.94075	3.34222				3.60685	3.04975	12.759
		2.70514	1.47867	4.46085				6.31199	1.90114	17.386					3.60685	1.94075	5.18981				6.31199	3.16857	23.9647
		0.901713	1.109	1.73688				3.60685	1.6635	7.02308					1.80343	1.109	1.29046				4.50857	2.6616	23.1087
		2.70514	1.84833	5.04493				3.60685	5.26775	20.9666					2.70514	1.84833	3.09538				0.901713	14.417	35.6281
		0.901713	2.218	3.54925				5.41028	2.218	16.2871					0.901713	2.218	1.81055				1.80343	1.109	2.32016
		0.901713	1.109	2.37996				3.60685	1.94075	7.19187					2.70514	2.218	6.57673				6.31199	1.42586	6.87073
		0.901713	1.109	1.0263				1.80343	1.109	3.11688					0.901713	1.109	2.56225				3.60685	2.218	9.86001
		1.80343	1.6635	3.01461				1.80343	1.6635	4.9213											4.50857	2.4398	9.86239
		0.901713	1.109	1.11423				4.50857	2.218	8.43421											6.31199	2.05957	15.0412
								3.60685	2.218	15.5259											5.41028	2.58767	17.2696
								4.50857	2.218	9.12866											3.60685	1.6635	8.82446
								4.50857	2.218	10.4276											4.50857	2.218	17.0876
								7.21371	2.218	18.4299											9.91885	1.81473	24.1749
								4.50857	2.8834	14.8932											2.70514	1.47867	3.94445
								3.60685	2.218	8.54814											4.50857	2.8834	11.5398
								0.901713	2.218	5.7228											5.41028	2.218	17.8823
								3.60685	1.38625	5.32231											2.70514	1.109	2.96799
								3.60685	1.38625	7.16461											1.80343	1.6635	3.69666
								2.70514	1.84833	3.3588											8.11542	3.20378	31.138
								6.31199	2.218	10.8236											7.21371	1.6635	17.3396
								8.11542	1.60189	19.7827											2.70514	3.327	12.1856
								0.901713	13.308	23.2866											0.901713	6.654	12.993
								3.60685	1.38625	6.46215											4.50857	2.8834	15.188
								0.901713	1.109	1.29319											5.41028	3.8815	31.9191
								4.50857	1.5526	6.42368											6.31199	2.53486	20.3707
								4.50857	2.218	8.29851											7.21371	2.35663	27.4665
								5.41028	2.40283	11.9895											3.60685	4.9905	34.4778
								1.80343	2.7725	6.34017											2.70514	4.436	18.5673
								1.80343	1.6635	2.51703											2.70514	4.62083	14.2149
								2.70514	1.84833	7.36403											2.25428	4.8796	16.7637
								0.901713	11.09	13.0745											5.41028	2.95733	19.7958
								3.60685	1.6635	5.71569											1.35257	4.06633	5.72785
								1.80343	6.654	11.7323											2.70514	3.14217	9.21291
								5.41028	1.109	9.48421											3.60685	1.94075	9.66234
								0.901713	2.218	2.15734											2.70514	1.47867	4.42754
								4.50857	1.109	4.66861											2.70514	1.84833	7.77188
								1.80343	2.218	3.80878											1.80343	2.218	7.61525
								0.901713	1.109	2.3823											2.70514	1.84833	9.00321
								1.80343	1.109	1.95019											3.60685	2.218	5.98959
								4.50857	1.109	4.30165											1.80343	2.7725	10.9846
								2.70514	1.109	2.82445											4.50857	2.8834	11.5814
								2.70514	2.218	4.36389											4.50857	1.7744	8.60599
								2.70514	1.47867	3.65287											5.41028	1.6635	14.4235
								4.50857	1.109	4.49965											9.01713	2.5507	20.7591
								1.80343	2.218	6.6542											2.70514	1.84833	5.19975
								4.50857	2.218	9.99963											1.80343	2.7725	6.73921
								2.70514	1.84833	5.56762											4.50857	1.5526	14.0323
								2.70514	1.84833	4.17757											1.80343	2.218	5.85615
								1.80343	1.6635	3.62891											4.50857	2.218	13.6263
								0.901713	3.327	2.96423											2.70514	1.84833	5.59877
								5.41028	2.218	10.7094											6.31199	1.58429	10.0003
								3.60685	1.38625	4.27293											3.60685	1.38625	4.26233
																					0.901713	2.218	3.31782
																					1.80343	1.6635	5.42191
																					2.70514	2.218	14.0158
																					2.70514	1.84833	5.31232
																					1.80343	1.6635	5.30485
																					4.50857	1.9962	10.7555
																					5.41028	4.80567	27.2913
																					7.21371	2.07937	15.2062
																					4.50857	1.5526	8.64897
																					1.80343	3.327	8.1639
																					4.50857	1.9962	8.76957
																					4.50857	2.218	8.82226
																					2.70514	2.218	13.0053
																					4.50857	1.5526	9.20123
																					5.41028	1.6635	7.91629
																					1.80343	2.218	9.05813
																					5.41028	2.218	17.5181
																					0.901713	1.109	1.13393
																					1.80343	2.7725	5.53379
																					6.31199	1.74271	14.9048
																					6.31199	2.37643	18.278
																					4.50857	1.9962	8.70791
																					6.31199	1.42586	9.46475
																					5.41028	2.95733	16.827
																					7.21371	1.6635	13.5494
																					9.91885	1.71391	17.6842
																					7.21371	1.94075	21.1279
																					4.50857	1.9962	11.3056
																					3.60685	1.94075	8.68688
																					5.41028	2.40283	15.1356
																					1.80343	2.7725	6.47227
																					4.50857	4.436	38.4306
																					0.901713	1.109	2.88162
																					0.901713	3.327	5.59134
																					5.41028	3.51183	30.8581
																					1.80343	2.218	6.73369
																					1.80343	3.327	7.02459
																					6.31199	2.69329	28.2411
																					1.80343	1.6635	8.53796
																					0.901713	2.218	3.40234

## Sheet: Figure 6
Fig 6b	1	0.390909	1.15181			Fig 6d	1	0.233766	1.06841					Fig 6g	NREM-d	# of dendrites	0h	4h	Elimination	Formation
	1	0.479412	0.588235				1	0.42213	1.0087						#001	6	162	159	12	9
	1	0.428973	1.16033				1	0.190385	0.835233						#002	4	202	194	16	8
	1	0.423963	1.25948				1	0.434783	1.14169						#003	6	154	150	11	7
															#004	7	171	164	15	8
															#005	9	159	159	8	8
															REMD	# of dendrites	0h	4h	Elimination	Formation
Fig 6c	Undisturbed REM	REM +MK801	REM after NREM +MK801			Fig 6e	Undisturbed REM	REM +MK801	REM after NREM +MK801						#001	6	154	154	6	6
	7.82341	35.5616	1.88482				46.6148	7.81456	38.8719						#002	5	192	195	6	9
	15.355	3.67039	17.9066				14.1012	3.96582	39.3793						#003	7	167	168	6	7
	3.22069	15.8755	8.31592				15.2854	4.13831	4.08695						#004	7	186	185	7	6
	16.0606	12.4469	1.55768				32.0858	2.55376	23.3095
	9.46671	6.08434	2.66501				24.1495	3.32674	3.15593
	1.72977	11.6241	3.28499				37.8032	2.92885	2.46932
	32.2496	5.1563	18.2193				10.2513	2.14461	7.99723					Fig 6i	NREM-d	# of dendrites	0h	4h	Elimination	Formation
	12.1199	10.1739	1.35621				8.95665	6.13926	3.57362						#001	7	239	229	19	9
	2.08402	4.82159	13.7743				7.09058	8.7958	68.9058						#002	8	165	161	9	5
	34.3955	13.6554	7.19159				15.5697	6.4712	6.41478						#003	7	154	150	11	7
	21.5096	9.57997	18.4538				24.3891	5.75031	18.0622						#004	7	173	166	12	5
	9.84873	4.53588	24.2819				17.9734	6.94932	7.72298						#005	6	150	146	11	7
	18.8816	5.94814	21.5765				6.46964	7.14485	5.31753						#006	8	225	218	14	7
	11.1949	15.5226	38.1215				28.1349	13.4772	24.6045						#007	6	189	184	14	9
	25.258	11.7879	32.4458				20.4619	5.58128	8.20337
	38.9799	12.6771	17.9587				26.8182	11.4386	3.50649
	28.5478	9.41638	47.4867				9.28908	4.43063	13.3286						REMD	# of dendrites	0h	4h	Elimination	Formation
	31.2597	4.10064	17.0238				10.5819	6.30704	33.566						#001	7	205	206	6	7
	55.2406	13.3981	9.8577				7.9252	3.32316	14.6059						#002	10	220	218	10	8
	20.194	12.5522	32.9647				8.74121	4.02553	12.7626						#003	5	158	157	6	5
	18.7337	8.66569	26.5121				6.21398	1.22774	14.5499						#004	11	206	208	5	7
	52.8944	6.81187	15.5483				8.85669	5.91186	7.29827						#005	8	147	150	4	7
	56.2118	10.6525	30.9339				26.2802	4.0195	12.0074
	52.7933	7.14962	83.2082				19.4455	4.17738	6.65764
	16.9585	7.28141	17.6823				27.5283	6.64255	4.92536
	1.5797	13.5306	9.2549				20.8379	2.76281	21.4612
	5.13976	13.3909	16.208				45.7323	5.67813	14.681
	21.0232	5.45291	35.0151				19.6486	4.97933	7.28676
	12.9232	0.504503	47.0592				25.4622	2.35193	8.26258
	23.7213		48.6723				2.44707	2.82724	17.044
	5.23943		18.0888				57.2668	2.17086	19.4193
	11.163		10.8235				31.3065	3.63216	16.4125
	42.992		34.9241				46.2268		16.6909
	5.58035		27.7564				14.4189		5.24098
	10.7196		28.7662				49.5731		5.64698
	4.58444		15.0955				15.5211		14.5487
	48.2288		35.268				12.557		3.30561
	33.7393		50.9532				3.05396		3.18459
	71.2992		8.21146				2.21553		18.2975
	6.84451		59.2634				6.1294		15.3557
	38.6054		7.40704				23.1522		16.5927
	15.8871		5.64303				3.43813		36.7986
	25.6761		10.4533				41.6077		20.7638
	33.7923		8.98553				8.5189		9.49069
	27.3282		3.78461				7.35018		4.76559
	16.6802		6.59916				6.6793		25.1054
	17.729		15.1075				15.4541		3.87805
	41.9035		23.4826				5.97599		9.16148
	7.77576		19.0815				9.80389		4.12519
	13.4796		17.9562				9.75825		20.5999
	2.68039		5.84233				12.1389		13.1688
	24.8171		4.68049				11.1245		7.93939
	10.7735		1.75428				3.18419		37.5707
	23.8736		1.4195				5.45084		17.9947
	26.4685		9.30887				6.49775		6.85733
	3.0812		7.3045				7.07835		6.72849
	5.86648		5.04423				17.5834		9.05816
	2.56342		83.5554				6.45291		5.98572
	3.59159		1.08627				2.54959		5.71588
	11.5409		3.84642				8.36684		12.0149
	3.65614		14.0006				2.64369		1.06002
	10.0231		5.48975				3.9006		6.51196
	1.11654		14.8037				9.02632		20.8217
	2.95368		0.325343				5.80086		9.19656
	8.0581		8.39616				2.51883		1.2498
	7.63034		17.1499				6.09789		13.4982
	34.9709		5.44764				3.03777		11.0603
	35.2031		11.8565				6.27428		4.57929
	34.5206		10.9371				4.24413		11.3567
	13.6985		7.1071				3.06985		2.94947
	17.9142		4.85125				5.63435		2.27766
	37.4206		7.93146				3.62111		4.28204
	11.0487		48.4257				9.4921		8.46724
	33.0178		17.1968				8.90776		8.63842
	31.0052		18.6697				2.27894		2.80027
	17.1256		15.8875				6.12005		1.69437
	33.3383		39.3438				7.11056		7.44094
	4.48095		7.68508				9.12965		0.920422
	20.3455		10.0442				2.42724		10.1932
	53.7088		5.3371				10.14		8.73853
	33.1447		26.9298				8.04947		5.54929
	20.6823		15.7957				2.19977		3.23479
	33.8066		25.3351				2.51251		2.53175
	17.7944		44.4554				2.76802		1.95657
	24.1184		16.3153				4.67515		5.0194
	26.8325		9.06534				6.08227		4.76759
	71.2438		77.4995				6.83097		1.92781
	29.5703		7.06202				1.79669		3.29533
	34.8581		20.9401				1.29644		2.69308
	16.9306		11.9996				5.13278		5.37855
	15.7604		12.2927				3.5893		1.15718
	82.1987		20.0707				3.7841		2.7089
	40.3908		15.446				6.93965		3.6293
	13.8046		27.8302				5.53497		9.17271
			19.2439				3.72385		8.35521
			7.27726				4.75838		9.83166
			5.16404				7.2726		5.01368
			10.9699				4.86954		7.03046
			26.0649				0.908226		3.57742
			10.3599				2.48232		2.24697
			4.8228				6.08094		2.34289
			20.9992				1.71438		2.83825
			9.37216				1.38985		4.09387
			4.84854				2.33187		16.8165
			4.36441				2.51173		7.60405
			4.60864				4.9346		16.3652
			2.28296				3.29116		14.8187
			9.65964				2.98322		12.1519
							2.08351		29.2344
							1.65529		19.9748
							2.02311		23.6914
							2.04871		19.2532
							1.70616		12.4142
							1.83646		15.235
							3.80033		21.8167
							7.59005		8.66306
							15.1406		37.0873
							2.14034		17.9579
							2.92414		13.2257
							3.14579		8.20625
							2.69616		13.7507
							5.40601		21.4947
							4.56933		9.641
							26.6746		10.4121
							83.0708		21.2918
							61.6141		5.21025
							84.457		16.1775
							21.0082		12.0932
							95.7635		11.5022
							18.6492		31.5368
							23.5817		1.90125
							8.43333		3.81974
							29.3767		28.5853
							32.5106		11.7005
							20.0033		7.56097
							20.0777		35.8356
							10.0738		7.20475
							9.62108		9.46815
							8.06771		6.12954
							14.7983		7.52745
							50.5141		5.74933
							18.8848		4.59995
							18.3243		4.47096
							19.2722		0.735546
							21.3107
							21.843
							11.629
							50.3536
							14.1989
							33.8883
							23.7409
							32.4303
							2.23529
							12.8954
							17.5684
							25.3946
							23.9113
							22.896

## Sheet: Supplementary Fig 1
Supplementary Fig 1d,e and f	NREM Sleep	#001	#002	#003	#004	#005	#006	#007	#008	#009				REM sleep	#001	#002	#003	#004	#005	#006	#007	#008	#009
		-154	-125.43	111.3	-96.1	-4	82.62	-1761.47	267.33	-57.43					16.4	25.38	-809.08	-22.22	18.43	-24.76	39.03	-24.37	-6.55
		-153.83	-124.7	111.13	-96.01	-3.96	82.62	-1762.51	266.57	-56.94					15.8	26.16	-795.9	-22.31	17.56	-24.71	39.03	-23.14	-6.95
		-153.91	-123.68	111.01	-95.73	-3.61	82.71	-1759.34	264.65	-56.85					15.97	25.78	-793.95	-22.29	19.52	-23.78	38.82	-22.85	-7.13
		-154.28	-124.12	111.03	-95.73	-3.51	82.62	-1759.83	264.65	-57.03					15.67	25.78	-789.55	-22.66	20.49	-23	38.09	-22.8	-6.94
		-154.29	-122.87	110.54	-95.24	-3.47	82.42	-1758.91	263.18	-56.74					15.63	25.78	-784.67	-22.66	20.39	-23.05	38.33	-21.78	-7.43
		-154.41	-122.55	110.15	-94.78	-3.13	82.37	-1755.43	261.23	-56.76					15.43	26.17	-786.07	-22.8	21.47	-22.22	36.87	-22.12	-7.53
		-154.08	-121.8	110.15	-94.73	-3.22	82.03	-1754.88	261.47	-57.03					14.79	26.37	-775.88	-22.75	21.47	-22.67	36.87	-21.31	-7.86
		-154.93	-121.24	110.06	-94.14	-3.08	82.03	-1755.68	259.64	-56.98					14.84	26.46	-777.4	-23.14	22.58	-21.31	36.87	-20.36	-8.69
		-154.38	-121.19	109.76	-94.17	-2.94	82.03	-1750.06	259.7	-57.03					14.84	26.54	-774.41	-23.49	23.44	-20.46	35.13	-20.72	-8.62
		-154.78	-120.23	109.56	-93.76	-2.78	82.03	-1749.63	257.78	-57.23					13.96	26.17	-769.65	-23.49	23.56	-20.46	35.13	-20.12	-8.64
		-154.69	-120.17	109.18	-93.02	-2.78	82.03	-1747.19	257.32	-57.72					14.23	26.15	-769.04	-23.93	23.91	-19.68	34.91	-19.85	-8.64
		-155.13	-119.54	108.98	-93.07	-2.78	81.63	-1746.46	257.32	-57.43					13.62	26.9	-763.73	-24.22	24.11	-19.75	34.91	-19.44	-9.2
		-155.47	-118.41	108.59	-92.48	-2.59	81.98	-1747.07	255.74	-57.43					12.79	26.81	-762.76	-24.32	24.84	-18.9	33.08	-18.87	-9.81
		-155.62	-118.59	108.57	-92.48	-2.39	81.63	-1743.59	255.8	-57.43					13.18	26.51	-760.74	-24.83	25.33	-18.07	32.59	-18.41	-9.91
		-155.68	-117.68	107.81	-91.7	-2.49	81.84	-1739.38	253.88	-57.45					12.26	26.9	-761.78	-24.85	25.27	-18.12	32.71	-17.97	-10.56
		-155.66	-117.86	107.03	-91.21	-2.35	81.84	-1742.61	253.88	-57.43					12.19	26.46	-756.1	-25.24	25.38	-17.29	30.67	-18.16	-10.74
		-156.1	-116.76	107.03	-91.2	-2.35	81.4	-1735.84	253.85	-57.74					11.72	26.54	-753.91	-25.24	25.86	-17.29	31.01	-17.29	-11.13
		-156.64	-116.09	106.44	-90.45	-2.1	81.15	-1732.79	253.78	-57.91					10.99	26.9	-753.05	-25.73	25.38	-16.55	29.75	-16.85	-11.91
		-156.34	-116.09	106.24	-90.45	-1.76	81.54	-1730.65	253.78	-58.03					11.12	26.56	-751.77	-26.08	26.25	-15.72	28.69	-16.82	-11.82
		-157.03	-115.38	105.56	-89.79	-1.81	81.15	-1727.66	252.93	-58.4					10.15	26.9	-749.02	-26.07	26.25	-15.77	28.29	-16.06	-12.6
		-157.14	-115.24	104.88	-89.01	-1.61	81.4	-1727.05	253.42	-58.21					10.15	27.1	-749.02	-26.42	25.38	-15.24	27.22	-16.41	-12.69
		-157.54	-114.68	104.69	-88.98	-1.56	81.2	-1718.81	253.42	-58.21					9.38	27.2	-749.51	-26.37	26.31	-15.06	26.82	-15.53	-13.2
		-158.41	-113.82	103.51	-88.28	-1.28	81.04	-1724.12	251.92	-58.42					8.79	27.29	-746.22	-26.66	26.31	-14.11	25.36	-15.06	-13.72
		-158.25	-114.01	103.47	-88.28	-0.73	80.95	-1721.86	253.42	-58.25					8.59	27.25	-748.05	-26.96	26.25	-13.58	23.9	-15.24	-13.97
		-158.94	-113.09	102.29	-87.45	-0.99	81.4	-1716.92	253.17	-58.23					7.81	26.56	-742.43	-26.96	26.31	-13.59	23.9	-14.48	-14.5
		-158.52	-113.33	100.78	-86.72	-0.54	81.05	-1718.02	253.42	-58.13					7.81	27.15	-747.07	-27	26	-12.72	22.71	-14.6	-14.55
		-159.33	-112.72	100.78	-86.72	-0.44	80.76	-1713.13	253.66	-58.31					6.84	27.29	-745.12	-27	25.88	-12.7	22.34	-13.97	-15.06
		-160.19	-112.13	99.56	-85.75	-0.3	80.71	-1714.9	253.78	-58.33					6.05	27.32	-743.65	-27.1	25.38	-12.01	21.24	-13.68	-15.97
		-160.24	-112.3	99.51	-85.64	0.29	80.94	-1714.11	253.42	-58.21					6.03	27.29	-742.68	-27.16	25.27	-11.08	19.29	-13.39	-15.63
		-160.94	-111.47	98.02	-84.86	0.34	80.71	-1707.52	253.88	-57.86					5.27	27.29	-742.68	-27.17	25.38	-11.13	19.41	-13.19	-16.46
		-161.16	-111.81	96.39	-83.99	0.73	80.76	-1705.57	253.88	-57.91					5.16	27.25	-742.43	-27.08	24.4	-10.18	17.55	-12.89	-16.46
		-162.12	-111.18	96.39	-83.99	0.73	80.56	-1702.64	253.88	-58.03					4.69	27.32	-744.14	-27.16	23.86	-10.35	17.55	-12.5	-16.81
		-162.27	-111.52	94.53	-83.06	1.51	80.22	-1706.18	256.35	-57.96					3.51	27.69	-746.15	-26.88	24.4	-9.38	16.36	-12.13	-17.58
		-162.1	-110.96	94.53	-83.15	1.93	79.88	-1704.35	255.83	-57.81					3.31	28.13	-742.25	-26.61	23.62	-8.61	14.65	-12.31	-17.63
		-162.97	-110.45	92.94	-82.08	1.84	80.42	-1705.32	257.57	-58.22					2.74	27.54	-744.14	-26.61	23.62	-8.61	15.63	-11.73	-18.85
		-162.55	-110.67	90.99	-81.16	2.34	80.54	-1695.8	257.78	-57.53					2.93	26.86	-742.25	-26.29	23.07	-7.63	12.94	-12.16	-18.07
		-164.04	-110.25	91.01	-81.24	2.34	80.07	-1691.89	257.78	-57.14					2.15	27.98	-743.65	-26.22	22.95	-7.63	13.18	-11.38	-18.46
		-164.25	-109.81	89.06	-80.13	3.13	79.87	-1691.59	260.5	-57.08					1.46	28.13	-743.16	-25.93	22.34	-6.74	11.6	-10.94	-19.14
		-164.4	-110.05	89.01	-80.18	3.51	79.76	-1683.65	260.19	-57.25					1.15	27.93	-743.16	-25.34	21.47	-5.52	9.64	-11.04	-19.15
		-165.37	-109.67	87.11	-79.25	3.51	80.17	-1677.92	261.6	-56.49					-0.01	28.13	-743.16	-25.34	21.45	-5.66	9.64	-10.57	-19.53
		-165.33	-109.86	85.5	-78.13	4.29	80.07	-1683.11	263.67	-56.01					-0.3	27.98	-742.25	-24.85	20.94	-4.69	7.78	-10.94	-19.73
		-166.06	-110.01	85.11	-78.08	3.9	79.74	-1676.7	263.67	-56.35					-0.49	28.3	-739.26	-24.9	20.48	-4.79	7.72	-10.57	-20.03
		-166.85	-109.76	83.15	-77.15	4.64	79.78	-1677	265.87	-55.52					-1.47	28.2	-748.54	-24.22	19.52	-3.56	6.35	-9.38	-20.22
		-166.91	-109.63	83.15	-77.17	5.17	79.74	-1669.37	265.87	-55.87					-1.47	28.31	-738.77	-23.54	18.8	-2.74	3.88	-10.21	-20.7
		-167.83	-110.16	81.01	-75.99	5.07	80.07	-1661.5	267.55	-55.47					-2.15	28.3	-738.4	-23.54	18.54	-2.74	3.85	-9.96	-20.36
		-167.76	-110.06	78.9	-74.85	5.74	79.44	-1664.12	269.5	-54.74					-2.35	28.31	-738.77	-22.75	17.56	-1.48	2.81	-9.57	-20.65
		-168.66	-109.57	78.9	-74.9	5.66	79.29	-1662.35	269.5	-54.83					-3.22	28.51	-738.77	-22.75	17.56	-1.37	1.92	-9.33	-20.92
		-169.67	-109.96	76.56	-73.85	6.05	79.29	-1658.63	272.95	-54.44					-3.96	28.7	-735.35	-22.07	16.54	-0.42	0.98	-9.38	-20.9
		-170.09	-110.01	76.9	-73.73	6.63	78.9	-1653.32	272.71	-54.25					-3.71	28.86	-738.34	-21.31	16.05	0.78	-0.98	-8.99	-21.1
		-170.4	-110.45	74.91	-72.66	6.54	79.44	-1647.95	274.84	-54					-4.74	28.7	-730.96	-21.3	15.61	0.76	-1.22	-8.99	-21.1
		-170.43	-109.96	73.29	-71.34	6.84	79.29	-1646.97	277.8	-52.78					-4.79	28.7	-730.96	-20.56	14.53	1.9	-2.9	-9.19	-21.51
		-171.24	-110.4	72.65	-71.34	6.84	78.9	-1638.18	277.8	-52.95					-5.52	29.25	-731.93	-20.65	14.59	1.83	-2.5	-8.6	-21.14
		-171.83	-111.02	71	-70.31	7.03	78.9	-1638.92	280.52	-52					-6.37	29.2	-730.53	-19.75	13.55	3.03	-4.52	-8.33	-21.3
		-172.27	-110.85	70.95	-70.31	7.03	78.9	-1634.28	280.3	-51.81					-6.18	28.9	-723.14	-19.05	12.19	4.15	-5.89	-8.6	-21.14
		-172.8	-110.94	69.04	-69.05	7.03	79.25	-1626.95	283.14	-50.98					-7.08	29.25	-722.17	-19.14	12.19	3.51	-5.98	-7.81	-21.22
		-173.13	-111.04	67.14	-67.77	7.32	78.9	-1625.98	285.13	-50.42					-7.18	28.86	-722.9	-18.37	11.23	5.35	-8.3	-7.96	-21.34
		-174.07	-111.43	67.14	-67.97	6.88	78.9	-1625.06	285.13	-50.38					-8.01	29.78	-716.86	-18.37	11.6	5.32	-8.3	-7.62	-20.75
		-174.77	-111.72	65.53	-66.46	7.03	78.9	-1625.06	289.03	-49.66					-8.99	29.88	-718.02	-17.63	9.7	6.42	-9.83	-7.43	-21.1
		-175.3	-112.21	65.43	-66.5	7.03	78.86	-1615.23	289.03	-49.62					-9.11	29.69	-709.05	-16.85	8.73	7.52	-11.78	-7.34	-20.53
		-175.57	-111.91	63.62	-65.24	7.03	78.9	-1606.26	292.48	-48.58					-9.77	29.88	-699.46	-16.85	8.76	7.5	-11.75	-6.94	-20.51
		-175.5	-111.84	61.77	-63.87	6.84	78.9	-1605.83	294.92	-48.06					-9.96	29.69	-702.27	-16.46	6.85	8.57	-13.7	-7.23	-20.51
		-176.46	-112.3	61.91	-63.87	6.88	78.51	-1599.12	295.17	-47.9					-10.35	29.87	-696.53	-16.41	7.32	8.54	-13.7	-6.63	-20.31
		-177.61	-112.65	60.5	-62.6	6.13	78.88	-1594.73	297.33	-47.07					-11.47	30.35	-699.28	-15.82	5.8	9.18	-15.38	-6.3	-19.65
		-177.44	-113.09	60.35	-62.69	5.86	78.81	-1586.91	297.61	-47.22					-11.43	30.07	-691.65	-15.55	3.89	10.52	-16.6	-6.35	-19.83
		-178.86	-112.88	58.94	-61.23	5.44	78.51	-1576.66	300.75	-46.49					-12.01	30.56	-683.65	-15.53	4.38	10.5	-17.55	-5.71	-19.25
		-178.47	-112.84	57.71	-59.96	5.17	78.51	-1578.06	302.49	-45.51					-12.13	30.52	-679.75	-15.26	2.91	11.42	-19.56	-5.71	-19.65
		-179.22	-113.09	57.62	-59.99	5.27	78.86	-1570.37	302.7	-45.23					-12.72	30.91	-676.27	-15.26	2.91	11.6	-19.56	-5.47	-18.48
		-180.1	-113.23	56.16	-58.6	4.44	78.86	-1568.85	306.52	-44.73					-13.62	31.2	-669.92	-15.14	1.4	12.38	-21.12	-4.71	-18.37
		-179.98	-113.1	56.16	-58.62	3.51	78.51	-1557.56	306.4	-44.56					-13.31	31.23	-662.6	-14.97	-0.06	13.16	-23.47	-4.69	-17.97
		-180.9	-113.48	55.07	-57.33	3.5	78.51	-1544.86	308.96	-44.24					-13.99	30.76	-657.23	-15.05	-0.12	13.23	-23.47	-4.35	-17.38
		-180.71	-112.98	53.86	-55.91	2.34	78.86	-1543.15	311	-43.02					-14.21	30.75	-655.52	-15.24	-1.74	13.28	-25.02	-4.3	-17.6
		-181.79	-113.62	53.9	-55.91	2.34	78.9	-1538.09	311.4	-43.12					-15.05	31.93	-648.5	-15.06	-1.74	13.92	-24.41	-3.32	-16.41
		-182.61	-114.11	52.93	-54.69	0.78	78.86	-1534.18	314.21	-41.94					-15.45	31.62	-649.41	-15.28	-3.45	14.65	-27.37	-2.94	-16.24
		-182.72	-113.39	52.98	-54.69	-0.02	78.89	-1524.9	314.21	-42.24					-15.82	31.45	-635.8	-15.58	-5	15.04	-28.32	-2.94	-16.6
		-183.32	-113.7	51.93	-53.22	-0.02	78.51	-1511.84	316.38	-41.41					-16.41	31.62	-635.25	-15.58	-4.94	15.09	-28.32	-2.08	-15.44
		-183.42	-113.48	50.78	-51.98	-1.37	78.81	-1512.51	319.34	-40.77					-16.16	31.63	-628.97	-16.02	-6.85	15.67	-30.76	-2.35	-15.28
		-184.03	-113.67	50.78	-51.81	-1.37	78.7	-1504.88	319.34	-40.58					-17.19	32.37	-623.54	-16.02	-6.85	15.63	-30.52	-1.76	-14.7
		-184.89	-113.28	50.15	-50.59	-2.78	78.51	-1506.35	322.02	-39.87					-17.38	32.37	-625.06	-16.6	-8.79	15.97	-32.75	-0.54	-13.58
		-184.97	-113.23	50.17	-50.59	-4.32	78.9	-1495.79	322.02	-39.99					-17.58	32.02	-618.16	-17.24	-10.25	16.31	-34.7	-0.49	-13.79
		-185.13	-112.84	49.51	-49.27	-4.35	78.86	-1483.52	323.97	-39.21					-18.02	31.63	-607.91	-17.24	-10.25	16.01	-34.7	0.37	-12.74
		-185.96	-113.19	48.51	-47.9	-6.45	78.51	-1484.86	326.17	-38.87					-18.02	31.63	-611.33	-18.02	-12.21	16.26	-35.89	-0.12	-12.89
		-186.33	-112.81	48.63	-47.8	-6.08	78.3	-1473.14	325.62	-38.68					-18.51	33.11	-598.63	-18.02	-12.21	16.19	-35.89	1.17	-11.82
		-187.08	-112.26	48.04	-46.69	-7.63	78.86	-1470.64	328.13	-37.92					-18.94	32.81	-605.71	-18.85	-13.79	16.36	-38.15	2.32	-11.03
		-187.15	-112.35	48.14	-46.69	-9.33	78.9	-1458.98	328.13	-37.88					-19.13	33.15	-591.86	-19.93	-16.1	16.01	-39.31	1.95	-10.94
		-187.7	-111.94	47.41	-45.31	-9.33	78.9	-1450.2	330.05	-37.13					-19.53	33.11	-588.13	-19.95	-15.93	16.01	-39.31	3.13	-10.21
		-187.49	-112.06	46.92	-44.09	-11.04	78.9	-1450.44	331.91	-36.73					-19.44	32.76	-583.5	-20.92	-17.7	16	-41.96	2.64	-9.96
		-188.28	-111.37	46.88	-44.14	-11.06	78.81	-1434.81	332	-36.72					-19.78	33.4	-579.59	-21	-17.7	16.16	-41.26	4.1	-8.64
		-188.87	-110.83	46.09	-42.7	-12.84	79.28	-1441.77	333.92	-35.99					-19.95	33.5	-577.27	-22.07	-19.59	15.63	-43	5.07	-8.11
		-188.89	-111.04	46.09	-42.72	-14.5	79.29	-1423.77	334.41	-35.94					-20.24	33.5	-570.8	-23.44	-21.5	15.23	-44.07	5.26	-8.03
		-189.74	-110.3	45.65	-41.5	-14.5	78.9	-1412.11	336.3	-35.28					-20.73	33.4	-562.5	-23.17	-21.55	15.23	-44.95	5.76	-6.94
		-189.34	-110.25	44.53	-40.24	-16.26	78.9	-1414.12	338.35	-34.47					-20.75	33.58	-561.04	-24.62	-23.32	14.65	-46.02	5.74	-7.18
		-190.36	-109.56	44.53	-40.24	-16.21	79.28	-1402.4	338.35	-34.57					-20.71	34.38	-554.75	-24.63	-23.32	14.65	-45.96	7.03	-6.1
		-190.62	-108.84	44.12	-38.99	-17.97	79.25	-1403.32	340.3	-34.19					-21.24	34.38	-555.18	-25.93	-24.9	13.96	-47.85	7.79	-4.98
		-191.36	-108.89	44.13	-39.06	-19.68	78.86	-1387.94	340.3	-34.19					-21.24	34.38	-548.83	-27.2	-27.36	13.18	-48.8	7.42	-5.22
		-191.22	-108.64	43.24	-37.69	-19.58	79.39	-1378.91	343.51	-33.42					-21.31	34.18	-544.92	-27.2	-27.36	13.28	-48.58	8.58	-4.35
		-191.17	-107.91	42.38	-36.52	-21.19	79.49	-1382.39	344.73	-32.81					-21.14	33.98	-544.92	-28.47	-28.56	12.3	-49.8	8.94	-4.05
		-191.52	-107.28	42.38	-36.43	-21.24	79.49	-1373.54	345.21	-32.23					-21.31	34.76	-537.11	-28.61	-29.31	12.3	-49.8	9.76	-3.42
		-191.92	-106.29	41.4	-35.25	-22.8	79.59	-1375.06	347.41	-31.94					-21.51	34.38	-539.12	-29.79	-30.52	11.32	-50.81	10.94	-2.74
		-192.28	-106.52	41.4	-35.18	-24.27	79.49	-1369.14	347.41	-31.74					-21.69	34.95	-539.18	-31.08	-32.21	10.15	-51.76	10.94	-2.74
		-192.38	-105.74	40.63	-34.03	-24.27	79.69	-1354.43	350.59	-31.1					-21.73	34.45	-527.83	-31.08	-32.23	10.33	-51.76	11.32	-1.61
		-192.58	-105.68	39.75	-32.76	-25.83	79.59	-1356.45	351.5	-30.52					-21.97	34.72	-529.36	-32.35	-34.21	9.18	-51.76	11.4	-1.61
		-192.56	-104.39	39.45	-32.81	-25.44	79.59	-1348.69	351.53	-30.59					-22.55	35.79	-528.32	-32.43	-33.51	9.38	-52.25	12.12	-1.08
		-193.49	-102.98	38.28	-31.67	-27	79.78	-1347.66	354.98	-29.69					-21.97	35.4	-527.83	-33.6	-35.4	8.18	-53.47	12.87	-0.31
		-193.45	-102.76	38.28	-31.64	-28.42	79.78	-1340.33	354.49	-29.35					-21.69	35.15	-525.63	-34.72	-37.12	6.84	-52.98	12.88	-0.01
		-193.6	-101.9	36.99	-30.47	-28.52	79.86	-1331.05	356.81	-28.66					-21.69	35.34	-523.93	-34.77	-37.23	6.84	-52.86	13.82	0.38
		-193.55	-102	35.54	-29.31	-29.69	79.76	-1332.28	359.62	-27.56					-22.07	35.69	-520.51	-35.94	-38.21	5.54	-53.22	13.28	0.29
		-194.38	-100.18	35.69	-29.15	-29.69	79.87	-1323.24	359.38	-27.74					-22.07	36.01	-515.63	-35.75	-38.59	5.55	-52.98	14.4	0.78
		-194.43	-99.22	34.18	-28.03	-30.66	79.69	-1321.53	362.06	-27					-21.69	35.99	-523.93	-36.82	-39.92	4.25	-52.98	15.38	1.37
		-194.49	-99.62	34.18	-27.98	-31.74	79.64	-1316.65	362.18	-26.86					-21.87	36.03	-514.89	-37.91	-41.14	3.13	-52.86	14.82	1.37
		-194.64	-97.95	32.67	-26.81	-31.74	80.07	-1302.73	363.25	-25.78					-21.69	35.94	-509.03	-37.65	-41.03	3.13	-52.86	15.43	2.29
		-194.58	-97.85	30.81	-25.63	-32.72	79.88	-1305.18	367.07	-25					-21.58	35.54	-513.73	-38.53	-42.36	1.17	-52	15.43	2.15
		-194.93	-96.34	30.74	-25.59	-32.72	80.25	-1298.83	367.61	-25.15					-21.7	36.5	-510.8	-38.6	-42.36	1.56	-51.76	15.72	2.34
		-195.07	-95.71	28.9	-24.62	-33.6	79.88	-1300.17	369.6	-23.88					-21.63	36.69	-512.82	-39.21	-43.09	0.38	-51.27	15.97	2.69
		-195.23	-95.22	29.1	-24.46	-34.3	80.05	-1288.09	370	-24.22					-21.69	36.61	-509.28	-39.89	-45.04	-0.9	-50.81	16.2	2.64
		-195.46	-93.57	27.2	-23.19	-34.33	79.78	-1282.71	373.05	-23.05					-21.61	36.91	-509.89	-39.89	-44.94	-0.9	-50.81	16.36	3.13
		-195.34	-93.38	25.29	-22.07	-35.06	80.07	-1286.13	374.97	-21.87					-21.51	36.69	-508.79	-40.44	-45.41	-2.15	-49.56	16.36	2.34
		-195.73	-92.24	25.34	-22.17	-35.16	80.55	-1280.27	375.73	-22.19					-21.58	37.28	-507.32	-40.44	-45.41	-2.1	-49.56	16.36	3.17
		-196.44	-90.54	23.19	-20.95	-35.74	80.05	-1277.59	378.78	-20.71					-21.7	37.16	-507.93	-40.82	-46.26	-3.32	-47.85	16.4	3.21
		-196.04	-90.54	23.19	-20.95	-36.25	80.07	-1274.41	378.42	-20.9					-21.3	36.99	-504.88	-41.21	-47	-4.98	-47.12	16.59	2.93
		-196.34	-89.16	21.09	-19.85	-36.33	80.05	-1270.02	381.59	-19.64					-21.19	36.99	-507.75	-41.26	-47.85	-4.44	-46.88	16.6	3.5
		-196.33	-88.87	19.13	-18.7	-36.72	80.42	-1269.78	382.78	-19.13					-21.24	37.19	-506.9	-41.55	-48.11	-5.66	-45.04	16.38	3.3
		-196.41	-87.62	18.94	-18.56	-36.82	80.52	-1266.85	382.78	-18.65					-20.75	38.09	-508.85	-41.46	-47.97	-5.71	-45.04	16.4	3.21
		-196.39	-85.94	16.79	-17.63	-37.23	80.56	-1268.98	386.6	-17.24					-20.72	37.74	-511.84	-41.65	-48.95	-6.76	-43.46	15.91	3.13
		-196.88	-85.99	16.75	-17.63	-37.7	80.54	-1264.16	386.6	-17.63					-21.11	37.88	-504.94	-41.82	-49.09	-7.81	-41.26	16	3.21
		-197.19	-84.47	14.45	-16.43	-37.69	80.65	-1260.99	389.65	-16.41					-20.31	37.84	-506.96	-41.82	-49.1	-7.76	-41.26	15.72	2.73
		-197.63	-84.2	12.35	-15.44	-38	80.56	-1260.86	392.33	-14.87					-20.65	37.45	-506.9	-41.8	-49.38	-8.64	-39.31	15.71	2.73
		-197.24	-82.62	12.31	-15.48	-38.08	80.66	-1256.9	391.97	-14.94					-20.12	38.28	-508.3	-41.75	-49.38	-9.2	-39.06	15.38	2.93
		-197.39	-81.36	10.13	-14.31	-38.39	80.27	-1254.39	394.5	-13.7					-20.07	38.67	-507.08	-41.7	-49.84	-9.67	-36.65	14.36	2.25
		-197.45	-81.64	10.14	-14.36	-38.4	80.66	-1260.86	394.5	-13.7					-20.03	38.28	-510.25	-41.63	-49.82	-10.3	-34.7	15.09	2.34
		-197.55	-79.69	7.81	-13.4	-38.67	80.36	-1250.06	397.71	-12.16					-19.93	38.28	-507.32	-41.55	-50.31	-10.4	-34.7	14.23	1.93
		-197.85	-79.79	5.71	-12.35	-39.06	80.74	-1255.92	399.38	-11.13					-20.24	38.77	-507.81	-41.46	-50.08	-11.13	-31.49	13.92	2.15
		-197.93	-78.32	5.64	-12.35	-38.99	81.1	-1254.15	399.87	-11.13					-19.58	38.97	-513.73	-41.41	-50.11	-11.13	-32.2	13.67	1.46
		-197.73	-76.81	3.51	-11.38	-39.26	81.1	-1250.24	402.22	-9.78					-19.33	38.62	-510.01	-41.21	-50.08	-11.77	-29.42	13.18	0.78
		-197.94	-76.61	3.51	-11.43	-39.85	81.1	-1250	402.22	-9.77					-19.44	39.36	-513.92	-41.04	-49.87	-12.45	-27.37	12.35	1.37
		-197.81	-75.49	1.51	-10.45	-39.6	80.83	-1252.87	404.75	-8.74					-18.85	39.36	-517.09	-41.06	-49.87	-12.94	-27.37	11.91	0.76
		-197.99	-75.22	-0.49	-9.57	-39.99	81.1	-1252.75	406.98	-7.63					-18.97	39.06	-514.89	-40.72	-49.56	-12.92	-23.68	12.4	0.56
		-198.13	-73.58	-0.54	-9.57	-39.86	81.59	-1253.17	406.98	-7.37					-18.95	39.79	-518.07	-40.63	-49.35	-12.89	-24.41	11.22	0.19
		-198	-72.41	-2.39	-8.6	-40.48	81.59	-1250.49	409.67	-6.01					-18.51	39.65	-517.09	-40.45	-49.33	-13.31	-20.51	10.79	-0.59
		-198	-72.46	-2.44	-8.62	-40.82	81.59	-1251.95	409.67	-5.69					-18.7	39.06	-523.5	-40.24	-48.6	-13.68	-18.07	10.53	-0.69
		-198.03	-70.95	-4.3	-7.86	-40.92	80.95	-1252.87	410.13	-4.71					-18.16	39.75	-523.93	-40.24	-48.46	-13.62	-18.07	9.76	-1.17
		-197.99	-71.19	-6.05	-6.94	-41.41	81.62	-1255.37	413.09	-3.47					-18.37	39.84	-527.47	-40.05	-47.91	-13.98	-14.71	9.56	-0.81
		-198.18	-69.44	-6.05	-6.95	-41.5	82.03	-1259.28	413.09	-3.47					-17.98	40.8	-531.74	-40.05	-47.97	-13.99	-13.92	8.94	-1.98
		-198.19	-68.12	-7.72	-6.3	-42.19	81.98	-1255.37	414.03	-2.39					-17.97	40.43	-532.71	-39.75	-46.89	-14.11	-11.96	8	-2.08
		-198.09	-68.16	-7.72	-6.2	-42.97	81.98	-1254.82	414.03	-2.74					-17.6	40.43	-531.74	-39.48	-46.26	-14.26	-8.79	7.81	-2.05
		-198.1	-66.7	-9.23	-5.47	-43.37	82.03	-1261.96	416.99	-1.37					-17.38	39.84	-541.5	-39.5	-45.96	-14.31	-8.79	7.03	-2.94
		-198.15	-66.65	-10.6	-4.74	-43.51	81.93	-1262.7	417.88	-0.12					-16.8	40.63	-540.53	-39.28	-45.17	-14.31	-6.41	7.03	-3.32
		-198.2	-65.36	-10.57	-4.74	-43.51	82.03	-1271.97	417.85	-0.01					-16.82	41.01	-543.21	-39.28	-45.17	-14.31	-5.98	6.24	-3.32
		-198.21	-64.06	-11.96	-4	-44.44	82.03	-1267.58	419.68	1.12					-16.72	41.36	-545.17	-39.16	-44.07	-14.28	-2.93	5.42	-4.1
		-198.27	-64.11	-11.96	-4.1	-45.36	82.4	-1271.97	419.92	1.16					-16.6	41.01	-550.9	-39.06	-42.98	-14.21	-0.61	5.42	-4.1
		-198.39	-62.7	-13.11	-3.32	-45.41	82.03	-1274.41	420.9	2.29					-16.6	41.01	-560.06	-38.99	-42.98	-14.21	-0.03	4.57	-5.1
		-198.24	-62.65	-14.16	-2.76	-46.51	82.03	-1277.83	422.12	3.22					-16.6	40.97	-556.15	-39.01	-41.5	-14.16	2.93	4.69	-4.69
		-198.28	-61.33	-14.26	-2.74	-46.61	82.42	-1281.74	422.61	3.47					-16.46	41.7	-567.63	-38.97	-41.26	-14.11	3.17	3.31	-5.48
		-198.35	-60.16	-15.06	-2.1	-48.14	82.71	-1284.67	422.73	4.59					-16.7	41.97	-570.31	-38.97	-39.79	-13.87	3.88	3.17	-5.88
		-198.42	-60.21	-15.05	-2.17	-48.97	82.79	-1285.16	422.82	4.28					-16.46	42.04	-574.71	-39.01	-38.33	-13.7	7.78	2.78	-6.08
		-198.35	-58.74	-16.02	-1.59	-49.22	82.62	-1289.12	423.8	5.56					-16.11	41.99	-584.23	-38.98	-38.45	-13.78	7.78	2.15	-6.37
		-198.27	-58.62	-16.6	-1	-50.42	82.81	-1288.27	425.54	6.59					-15.82	41.75	-586	-39.01	-36.62	-13.4	10.74	2.34	-6.3
		-198.51	-57.34	-16.7	-1.03	-50.42	82.81	-1295.84	425.29	6.24					-15.82	42.55	-593.02	-39.06	-36.62	-13.33	10.5	1.42	-6.96
		-198.4	-55.91	-17.29	-0.39	-52	82.81	-1297.79	425.75	7.42					-15.26	42.38	-590.33	-39.16	-35.22	-13.13	13.43	0.78	-7.91
		-198.5	-55.96	-17.38	-0.39	-53.52	83.54	-1302.67	425.69	7.37					-15.45	42.57	-599.12	-39.31	-33.23	-12.5	15.63	0.78	-7.45
		-198.55	-54.49	-17.97	-0.01	-53.64	83.11	-1307.62	425.75	8.11					-15.26	42.38	-609.86	-39.31	-33.81	-12.74	15.99	0.18	-8.06
		-198.46	-54.54	-18.41	0.73	-55.91	82.81	-1306.15	427.49	9.18					-15.24	42.27	-605.96	-39.58	-31.74	-12.35	17.55	0.37	-8.21
		-198.61	-52.98	-18.38	0.76	-55.47	83.35	-1319.4	427.49	8.98					-15.24	42.96	-618.16	-39.58	-31.25	-12.35	17.55	-0.12	-8.8
		-198.71	-51.81	-18.76	1.32	-57.23	83.5	-1318.6	427.49	9.76					-15.14	43.06	-617.68	-39.85	-29.42	-11.96	19.5	-0.78	-9.33
		-198.58	-51.66	-18.7	1.27	-59.11	83.5	-1330.08	427.49	9.76					-14.87	43.36	-625.06	-40.24	-27.59	-11.72	21.45	-0.73	-9.03
		-198.63	-50.4	-19.13	1.93	-59.19	83.58	-1333.92	427.7	10.74					-14.5	42.96	-632.08	-40.24	-28.2	-11.72	22.34	-0.98	-9.47
		-198.63	-50.44	-19.34	2.34	-61.13	83.54	-1335.08	427.7	11.13					-14.6	42.77	-628.85	-40.48	-25.51	-11.13	23.47	-1.2	-9.77
		-198.66	-49.22	-19.43	2.34	-61.13	84.38	-1341.86	428.1	11.41					-14.85	43.8	-637.94	-40.48	-25.42	-11.04	23.8	-1.59	-9.77
		-198.91	-47.71	-19.68	3.13	-63.28	83.98	-1342.77	428.96	12.28					-14.4	43.95	-638.73	-40.82	-23.68	-10.96	25.85	-1.56	-10.6
		-198.68	-47.46	-19.73	3.13	-65.82	83.98	-1348.63	429.2	12.08					-14.36	43.85	-652.4	-41.21	-21.5	-10.57	27.34	-1.87	-10.56
		-198.71	-45.95	-19.93	3.66	-65.44	83.98	-1353.64	428.71	13.13					-14.46	43.36	-656.25	-41.21	-21.61	-10.55	27.34	-2	-10.94
		-198.75	-46.49	-20.23	4.27	-67.6	83.98	-1354	428.71	13.57					-14.21	43.65	-657.23	-41.65	-19.78	-10.25	29.66	-2.37	-10.96
		-198.69	-44.93	-20.22	4.29	-67.68	84.42	-1366.15	428.47	13.28					-13.97	44.43	-665.04	-41.65	-19.65	-10.18	29.3	-2.1	-11.23
		-198.83	-43.46	-20.41	4.97	-69.85	84.76	-1367.92	428.1	14.4					-14.11	44.53	-665.53	-41.99	-17.56	-9.95	30.64	-2.55	-11.77
		-198.87	-43.26	-20.43	4.88	-72.22	84.75	-1372.74	427.73	14.33					-14.16	44.34	-679.75	-42.38	-15.69	-9.77	32.47	-2.56	-12.16
		-198.71	-42.24	-20.75	5.74	-72.19	84.55	-1378.91	427.7	15.14					-14.06	44.34	-681.15	-42.48	-15.5	-9.52	32.96	-2.35	-12.21
		-198.69	-42.04	-21.12	6.42	-74.56	84.67	-1378.91	427.61	16.01					-14.01	44.53	-680.66	-42.97	-13.69	-9.38	33.94	-2.86	-12.16
		-198.75	-40.28	-21.14	6.43	-74.62	84.94	-1385.74	427.49	15.8					-14.16	44.87	-692.87	-42.97	-13.7	-9.38	33.94	-2.17	-12.61
		-198.73	-39.31	-21.51	7.41	-76.96	84.74	-1385.25	427.61	16.01					-13.68	44.53	-692.63	-43.21	-11.73	-9.3	35.13	-3.04	-12.94
		-198.54	-39.25	-21.69	7.37	-79.32	84.72	-1397.58	427.25	16.4					-13.99	44.53	-699.46	-43.56	-9.78	-9.13	35.13	-2.74	-13.08
		-198.87	-37.94	-21.97	8.15	-79.1	85.11	-1406.31	425.75	17.37					-14.11	44.91	-705.57	-43.48	-9.52	-9.19	36.87	-2.39	-13.33
		-198.92	-37.4	-22.71	9.18	-81.67	84.76	-1403.69	425.75	17.97					-14.01	44.53	-702.39	-43.95	-7.45	-9.09	38.09	-2.35	-13.53
		-199.4	-36.43	-22.66	9.08	-81.74	85.14	-1412.05	425.75	18.21					-13.92	45.31	-711.43	-43.9	-7.63	-9.03	38.09	-2.39	-14.01
		-198.86	-34.86	-23.19	10.06	-84.03	85.5	-1413.02	425.66	19.09					-13.79	45.31	-711	-44.09	-5.43	-8.81	39.03	-2.35	-14.55
		-198.9	-34.81	-23.19	10.11	-86.52	85.15	-1423.34	425.72	19.13					-14.11	45.65	-714.9	-44.34	-3.43	-9.08	40.77	-2.1	-14.26
		-198.92	-33.42	-23.93	11.13	-86.72	85.5	-1431.15	425.29	20.12					-13.98	45.68	-720.7	-44.17	-3.68	-9.11	40.77	-2.17	-14.87
		-198.77	-33.64	-24.81	12.01	-88.89	85.5	-1436.89	423.77	20.95					-14.11	45.26	-720.7	-44.36	-1.72	-9.11	41.75	-2.05	-15.06
		-198.99	-32.08	-24.82	12.11	-88.89	85.74	-1451.66	423.8	20.78					-13.99	46	-723.75	-44.38	-1.72	-9.03	41.26	-2	-15.24
		-198.89	-30.47	-25.83	13.28	-91.41	85.94	-1446.29	423.58	21.53					-13.98	46.04	-721.74	-44.48	-0.02	-9.29	42.94	-1.66	-15.63
		-198.96	-30.49	-25.81	13.26	-93.6	86.01	-1457.52	423.58	21.87					-14.06	45.9	-726.81	-44.34	1.94	-9.38	43.95	-1.76	-15.81
		-198.99	-29.1	-26.96	14.45	-93.76	85.5	-1465.09	422.24	22.51					-14.26	45.85	-731.45	-44.35	1.94	-9.38	43.82	-1.76	-15.82
		-199.05	-28.91	-28.25	15.8	-96	85.53	-1468.87	422.12	23.82					-14.36	45.7	-725.59	-44.29	3.78	-9.38	45.17	-1.96	-16.06
		-199.01	-27.59	-28.13	15.8	-96	86.13	-1477.48	421.88	23.63					-14.16	46.88	-728.52	-44.24	3.85	-9.68	45.17	-1.38	-16.6
		-199.1	-26.76	-29.42	17.04	-98.29	86.03	-1473.14	419.92	24.7					-14.16	46.47	-728.52	-43.95	6.47	-9.86	45.9	-1.29	-17.19
		-199.05	-26.29	-29.35	17.04	-100.58	86.02	-1485.35	419.92	24.85					-14.31	46.53	-728.52	-43.76	7.32	-10.16	47.12	-1.08	-16.89
		-199.09	-24.85	-30.91	18.51	-100.69	85.79	-1492.68	419.31	26.12					-14.26	46.29	-728.52	-43.65	7.81	-10.16	47.12	-0.97	-17.68
		-199.06	-24.85	-32.53	19.87	-102.76	86.12	-1495.61	417.48	26.94					-14.66	46.48	-728.52	-43.16	9.75	-10.35	47.73	-1.12	-17.58
		-199.15	-23.44	-32.25	19.92	-102.78	86.32	-1501.04	416.99	27.22					-15.05	47.02	-726.62	-43.21	9.25	-10.35	47.73	-0.78	-18.55
		-199.22	-21.97	-34.2	21.34	-104.98	86.03	-1500.06	416.26	28.31					-14.7	46.92	-727.54	-42.68	10.73	-10.69	48.71	-0.42	-18.38
		-199.25	-21.79	-34.19	21.44	-107.08	86.42	-1506.84	416.99	28.31					-14.85	46.68	-724.61	-41.94	12.39	-11.28	48.8	-0.59	-18.65
		-199.34	-20.51	-35.99	22.92	-107.08	86.13	-1513.73	414.03	29.64					-14.85	46.68	-719.73	-42.19	12.18	-10.94	48.8	-0.38	-19.13
		-199.41	-20.13	-37.84	24.49	-109.28	86.5	-1518.07	413.82	30.15					-14.66	47.02	-719.73	-41.26	13.9	-11.13	50.05	-0.39	-19.24
		-199.33	-18.95	-37.84	24.49	-109.2	86.5	-1524.9	413.33	30.76					-14.89	47.02	-718.75	-41.43	13.9	-11.08	50.05	-0.1	-19.54
		-199.55	-17.63	-39.86	26.12	-111.23	86.32	-1525.82	410.13	32.42					-14.85	47.24	-717.9	-40.44	15.56	-11.35	50.29	-0.2	-20.22
		-199.35	-17.48	-39.89	25.78	-113.29	86.03	-1531.31	410.13	32.4					-14.87	46.68	-715.09	-39.5	16.59	-11.72	50.54	-0.01	-20.12
		-199.24	-16.26	-41.94	27.73	-113.29	86.67	-1544.19	410.03	33.59					-15.06	47.26	-711.18	-39.5	16.59	-11.52	50.54	-0.15	-20.9
		-199.57	-16.41	-44.09	29.39	-115.28	86.77	-1538.57	407.96	35.15					-14.89	47.06	-711.91	-38.48	19.04	-11.72	50.75	-0.01	-21.1
		-199.41	-14.85	-44.05	29.49	-115.19	86.5	-1544.43	407.59	35.11					-15.24	47.22	-701.29	-38.48	17.56	-12.12	50.75	-0.01	-21.19
		-199.29	-13.33	-46.24	31.05	-117.04	86.4	-1545.84	405.64	36.4					-14.89	47.61	-701.17	-37.4	19.29	-11.74	51.73	0.38	-21.73
		-199.3	-13.72	-46.3	31.06	-118.7	86.57	-1555.79	405.64	36.69					-14.89	48	-698.36	-36.18	20.45	-11.77	50.75	-0.01	-21.1
		-199.28	-11.72	-48.49	32.71	-118.9	86.5	-1559.57	403.78	37.87					-15.26	47.65	-691.35	-36.23	20.45	-11.77	50.75	0.34	-22.07
		-199.27	-11.84	-50.81	34.47	-120.73	86.32	-1558.65	401.73	38.28					-15.36	47.63	-687.01	-34.96	20.39	-11.77	51.73	0.38	-21.92
		-199.22	-10.5	-50.79	34.46	-120.78	86.77	-1570.56	401.34	39.4					-15.48	48.19	-680.18	-35.16	21.36	-11.82	51.7	0.17	-22.69
		-199.26	-9.19	-53.04	36.13	-122.39	86.8	-1573.18	399.38	41.01					-15.45	48.04	-681.64	-33.6	22.34	-11.72	51.64	0.29	-22.85
		-199.55	-8.81	-52.95	36.03	-124.12	86.72	-1574.46	399.38	41.01					-15.63	47.9	-674.07	-32.33	22.95	-11.72	51.7	0.27	-23.1
		-199.31	-7.74	-55.47	37.88	-124.12	86.91	-1584.47	396.94	42.27					-15.44	48.02	-664.55	-32.35	22.95	-12.01	51.73	0.38	-23.83
		-199.29	-7.73	-57.54	39.55	-125.7	86.91	-1585.02	394.5	44.09					-15.63	48.04	-661.62	-30.88	23.62	-11.13	50.75	0.37	-23.58
		-199.64	-5.96	-57.53	39.44	-125.44	86.52	-1590.88	394.5	43.7					-15.82	48.63	-656.25	-30.91	23.62	-11.13	51.51	0.24	-24.22
		-199.33	-4.74	-59.72	41.36	-127.35	86.67	-1586.91	392.52	45.21					-15.63	48.78	-655.76	-29.69	23.86	-10.94	51.64	-0.01	-24.32
		-199.3	-4.88	-59.86	41.31	-128.69	86.32	-1592.29	392.52	45.12					-16.6	48.61	-646.55	-28.05	24.35	-10.35	50.75	-0.01	-24.62
		-199.3	-3.13	-61.96	42.85	-128.91	86.13	-1595.7	389.89	47.05					-15.82	48.61	-633.3	-28.08	24.35	-10.4	50.72	0.34	-24.95
		-199.35	-3.13	-64.21	44.53	-130.32	86.71	-1595.95	388.18	48.44					-15.82	48.34	-635.01	-26.81	24.29	-9.96	50.66	-0.01	-24.8
		-199.41	-1.51	-64.16	44.53	-130.42	86.81	-1602.48	387.7	48.61					-15.63	49.17	-625.06	-26.78	24.35	-9.99	50.75	0.34	-25.54
		-199.32	-0.12	-66.21	46.09	-131.79	86.57	-1599.12	384.77	50.15					-15.82	48.97	-625.06	-25.34	24.4	-9.88	50.29	-0.01	-25.79
		-199.34	-0.01	-66.21	46.09	-133.24	87.01	-1602.78	386.47	50.29					-16.06	49.21	-619.14	-24.22	24.29	-8.64	50.05	-0.01	-25.59
		-199.35	1.37	-68.38	47.65	-133.11	87	-1602.05	382.69	51.56					-16.21	49.19	-605.96	-24.22	25.33	-8.72	50.17	0.34	-26.47
		-199.47	1.37	-70.26	49.31	-134.64	86.81	-1605.65	378.88	53.13					-16.21	49.07	-606.93	-22.68	23.62	-7.84	49.68	-0.02	-26.38
		-199.33	2.78	-70.31	49.22	-134.67	87.01	-1611.57	378.88	53.31					-16.13	49.9	-594.24	-22.71	23.91	-7.84	48.8	0.19	-26.48
		-199.37	4.77	-72.27	50.78	-136.07	86.71	-1604.98	376.92	54.76					-16.21	49.8	-599.12	-21.5	23.56	-7.15	49.68	-0.34	-26.81
		-199.24	3.9	-72.27	50.78	-137.35	87.01	-1607.91	376.92	54.69					-16.16	49.91	-586	-20.22	23.44	-6.1	48.8	-0.12	-27.08
		-199.6	6.14	-74.22	52.29	-137.35	87.01	-1606.51	374.39	56.24					-16.32	50.05	-569.4	-20.22	23.44	-6.35	48.8	-0.12	-27.37
		-199.3	5.86	-75.89	53.88	-138.7	86.71	-1606.87	372.04	57.62					-16.8	49.51	-572.33	-19.19	22.58	-5.47	49.56	0.19	-27.49
		-199.26	7.79	-75.88	53.86	-138.67	86.91	-1605.53	371.55	57.81					-16.55	50.15	-556.15	-19.23	22.22	-5.47	48.8	-0.01	-27.74
		-199.24	9.75	-77.55	55.17	-140.44	86.81	-1610.84	368.9	59.18					-16.6	50.17	-555.18	-18.07	21.47	-4.35	48.71	-0.01	-27.94
		-199.26	9.45	-77.55	55.27	-141.2	86.81	-1605.53	368.9	59.47					-17.19	50.37	-543.46	-17.2	20.63	-3.32	48.8	0.38	-27.95
		-200	11.41	-79.22	56.59	-141.24	87.1	-1602.54	366.7	60.94					-16.8	50.34	-529.79	-17.19	20.39	-3.32	48.8	0.38	-28.66
		-199.21	11.3	-80.71	57.81	-142.43	86.81	-1603.33	363.25	62.2					-17.19	50.38	-527.83	-16.41	19.52	-2.35	48.71	0.34	-28.32
		-199.4	13.28	-80.76	57.81	-142.43	86.69	-1598.82	363.25	62.18					-17.48	50.76	-514.77	-16.41	19.52	-2.35	48.8	0.78	-28.52
		-199.55	15.09	-82.43	59.37	-143.6	86.32	-1602.05	361.08	63.28					-17.19	50.78	-519.59	-15.67	18.43	-1.37	48.8	1.03	-29.1
		-199.21	14.84	-82.33	59.37	-144.75	86.67	-1600.4	361.21	63.28					-17.21	50.76	-503.17	-15.05	17.46	-0.32	48.8	1.12	-28.96
		-199.27	16.77	-83.64	60.4	-144.68	86.67	-1600.16	358.4	64.79					-17.24	50.73	-494.63	-15.06	17.56	-0.3	48.8	1.42	-29.42
		-199.27	16.4	-85.17	61.61	-146.49	86.79	-1596.92	355.44	66.26					-17.53	50.68	-496.15	-14.67	16.1	0.73	50.17	1.37	-29.3
		-199.3	18.8	-85.17	61.61	-145.95	86.69	-1595.52	355.35	66.38					-17.24	51.51	-478.52	-14.58	16.08	0.78	49.8	1.56	-29.88
		-199.28	20.65	-86.43	62.67	-147.07	86.89	-1593.75	353.03	67.57					-17.33	50.78	-480.47	-14.28	14.62	1.81	50.29	2.29	-30.47
		-199.31	20.61	-86.38	62.65	-148.24	86.67	-1588.87	351.53	67.66					-17.24	51.46	-468.26	-14.21	13.12	2.78	50.75	2.73	-30.1
		-199.29	22.26	-87.79	63.87	-148.19	87.01	-1583.01	350.59	68.94					-17.29	51.56	-452.39	-14.16	13.12	2.78	50.75	2.93	-30.47
		-199.99	22.26	-89.06	64.79	-149.32	86.81	-1585.39	347.56	70.26					-17.19	51.56	-455.57	-14.21	11.35	3.86	51.73	2.73	-30.47
		-199.34	24	-89.06	64.79	-149.31	86.52	-1573.73	347.53	70.31					-17.48	51.56	-439.94	-14.11	11.9	3.7	50.75	3.31	-30.66
		-199.3	25.78	-90.34	65.8	-150.37	86.47	-1575.68	345.46	71.48					-17.68	52.15	-441.41	-14.46	10.62	4.76	52.7	3.5	-30.96
		-199.36	25.78	-90.36	65.8	-151.81	86.72	-1572.51	345.46	71.88					-17.72	52.25	-421.94	-14.66	8.73	5.56	54.2	3.9	-31.07
		-199.41	27.93	-91.53	66.75	-151.28	86.81	-1559.81	342.04	73.03					-17.43	51.93	-411.62	-14.6	8.77	5.56	53.71	4.25	-31.08
		-199.41	27.93	-92.97	67.55	-152.27	86.52	-1565.92	340.3	74.07					-17.24	51.9	-407.23	-15.24	7.32	6.4	55.15	4.57	-31.35
		-199.34	29.76	-92.97	67.47	-152.29	86.32	-1553.71	339.72	74.29					-16.85	52.34	-393.55	-15.24	8.24	6.59	55.54	5.07	-31.79
		-199.4	31.32	-94.09	68.24	-153.13	86.5	-1548.83	336.88	75.77					-17.19	52.25	-398.5	-15.63	5.84	7.03	56.52	5.86	-31.59
		-199.47	31.4	-94.05	68.21	-153.93	86.6	-1545.72	336.88	75.73					-17.43	52.29	-379.15	-16.41	4.64	7.79	57.62	5.56	-32.03
		-199.35	33.11	-95.36	69.12	-153.96	86.3	-1537.23	334.93	76.93					-17.19	52.73	-373.05	-16.46	4.64	7.8	58.07	6.63	-32.34
		-199.32	33.5	-96.69	69.53	-154.6	86.42	-1535.89	332	78.2					-17.19	52.34	-371.58	-17.02	3.17	8.54	59.05	5.95	-32.45
		-199.52	34.76	-96.69	69.53	-155.18	86.32	-1528.81	332	78.49					-16.89	52.83	-359.56	-17.24	2.87	8.57	59.51	7.03	-32.53
		-199.38	36.42	-97.9	70.31	-155.35	86.41	-1531.01	329.83	79.69					-16.85	52.93	-353.52	-18.37	1.71	8.94	61.4	7.81	-32.62
		-199.41	36.3	-98.06	70.31	-155.78	86.32	-1523.93	329.47	79.78					-16.89	52.93	-342.29	-19.34	-0.02	9.52	62.47	8.15	-32.54
		-199.44	38.09	-99.41	70.95	-155.91	86.03	-1511.78	326.17	81.2					-17.19	52.73	-332.09	-19.34	-0.02	9.42	62.47	8.4	-32.91
		-199.49	37.88	-100.9	71.44	-156.35	86.52	-1512.82	324.16	82.8					-16.7	52.73	-330.57	-20.75	-1.1	9.72	64.42	8.18	-33.6
		-199.75	39.79	-100.83	71.53	-156.36	86.32	-1504.94	324.16	82.4					-16.41	53.03	-318.42	-20.56	-1.04	9.74	64.39	9.38	-33.23
		-199.55	41.31	-102.14	71.92	-156.69	86.03	-1504.46	322.02	84.18					-16.46	53.17	-317.44	-21.8	-2.08	10.15	66.38	9.76	-33.45
		-199.66	41.4	-102.2	71.92	-156.95	86.22	-1500.06	320.28	84.52					-16.5	53.17	-301.27	-23.1	-3.68	10.14	68.73	10.14	-33.35
		-199.41	42.55	-103.81	72.26	-157.04	85.94	-1491.15	319.82	85.79					-15.82	53.27	-285.64	-23.14	-3.45	10.13	68.6	10.79	-33.62
		-199.44	42.57	-105.32	72.65	-157.13	86.01	-1491.21	316.38	87.79					-16.41	52.93	-291.99	-24.62	-4.39	10.15	70.25	10.69	-33.45
		-199.57	44.34	-105.4	72.61	-157.05	85.15	-1477.54	316.35	87.84					-15.82	53.31	-273.93	-24.62	-4.39	10.15	70.19	11.22	-33.84
		-199.49	45.31	-107.03	73.02	-157.23	85.74	-1477.54	314.42	89.4					-15.44	53.69	-278.32	-25.98	-5.87	10.15	73	11.99	-33.69
		-199.52	45.31	-107.03	72.85	-157.05	85.84	-1468.87	314.33	89.01					-15.63	53.31	-265.14	-27.44	-6.41	10.11	74.16	11.89	-33.99
		-199.7	46.48	-108.64	73.19	-157.12	85.64	-1462.89	311.55	91.36					-15.09	53.51	-249.51	-27.39	-6.85	10.11	74.1	12.88	-33.99
		-199.57	46.68	-110.55	73.51	-156.98	85.54	-1460.02	310.42	93.15					-15.24	53.51	-250	-28.96	-7.45	9.94	77.15	12.49	-33.99
		-199.45	48.04	-110.55	73.51	-156.95	85.5	-1450.32	309.05	93.25					-14.89	53.51	-244.14	-28.94	-7.45	9.76	77.15	13.28	-34.33
		-199.55	49.17	-112.35	73.53	-156.63	85.13	-1449.71	306.58	95.26					-14.48	53.7	-238.77	-30.47	-8.3	9.55	78.86	13.87	-34.19
		-199.57	49.17	-112.31	73.51	-156.23	85.15	-1443.18	306.61	95.21					-14.5	53.7	-218.75	-31.94	-8.79	9.18	80.81	13.96	-33.69
		-199.6	49.99	-114.25	73.73	-156.2	85.15	-1427.73	304.69	96.95					-13.87	53.31	-218.02	-31.94	-9.03	9.18	80.93	14.44	-33.8
		-199.7	49.81	-116.31	73.63	-155.61	85.13	-1430.42	300.75	99.22					-13.99	53.51	-216.86	-33.33	-9.83	8.58	82.89	14.31	-33.64
		-199.58	50.78	-116.21	73.72	-155.62	84.56	-1419.92	300.75	99.31					-13.7	54.25	-202.39	-33.31	-9.54	8.57	82	14.75	-33.62
		-199.84	52.15	-118.31	73.78	-155.03	84.55	-1423.83	298.8	101.51					-13.43	54.29	-205.08	-34.81	-10.13	8.01	85.33	15.63	-33.62
		-199.56	51.56	-118.26	73.68	-154.3	84.64	-1414.55	298.8	101.56					-13.19	53.88	-198.36	-36.13	-10.56	7.52	86.88	15.67	-33.6
		-199.8	52.74	-120.34	73.53	-154.29	84.67	-1404.3	297.12	103.9					-13.01	53.51	-179.81	-36.08	-10.62	7.4	86.88	15.77	-33.35
		-199.84	53.13	-122.56	73.53	-153.52	84.55	-1406.31	294.19	106.05					-13.09	54.1	-180.18	-37.55	-10.86	6.54	89.6	16	-33.21
		-199.61	53.31	-122.51	73.51	-153.51	84.38	-1398.5	294.37	106.24					-12.7	54.44	-172.12	-37.5	-11.11	6.59	89.23	16.4	-33.15
		-199.74	53.9	-124.71	73.34	-152.49	84.18	-1398.5	291.5	108.59					-12.16	54.27	-172.36	-38.78	-11.11	5.76	90.79	16.87	-32.72
		-199.79	53.9	-124.62	73.34	-151.58	84.42	-1391.85	291.99	109.18					-12.21	54.15	-158.2	-40.58	-11.73	4.78	93.51	16.69	-32.43
		-199.6	54.77	-126.96	73.19	-151.51	84.38	-1386.96	289.03	111.03					-11.96	54.27	-152.83	-40.09	-11.73	4.77	93.51	17.28	-32.34
		-199.87	54.64	-129.15	72.65	-150.44	84.18	-1390.56	285.13	113.66					-11.77	54.59	-148.93	-41.11	-11.11	3.88	95.58	17.28	-32.37
		-199.75	55.26	-129.19	72.65	-150.41	83.57	-1379.39	285.13	114.01					-12.01	54.39	-142.09	-41.11	-11.84	3.47	95.46	17.76	-31.75
		-199.56	55.42	-131.47	72.61	-149.33	83.54	-1379.39	284.42	116.36					-11.04	54.29	-140.63	-42.24	-11.73	2.81	97.63	17.77	-31.64
		-199.55	55.74	-131.49	72.51	-148.14	83.5	-1375.06	284.42	116.01					-11.23	54.47	-132.32	-43.16	-11.73	1.9	99.37	17.97	-31.3
		-199.36	55.95	-133.74	72.06	-148.1	83.15	-1371.03	281.01	118.74					-10.94	54.29	-125.06	-43.37	-11.73	1.83	99.58	17.76	-30.76
		-199.65	55.91	-136.13	71.88	-146.87	83.59	-1371.58	278.78	121.46					-11.04	54.39	-122.56	-44.15	-11.11	0.73	101.53	17.97	-30.96
		-199.6	56.24	-136.13	71.88	-146.97	82.79	-1370.06	278.69	121.09					-10.35	53.9	-117.68	-44.29	-11.73	0.68	101.53	18.06	-30.13
		-199.55	56.62	-138.33	71.39	-145.7	82.76	-1369.63	275.39	124.3					-10.25	54.59	-118.16	-45.03	-10.38	-0.42	103.49	18.16	-29.69
		-199.84	56.63	-138.33	71.09	-144.44	82.76	-1366.21	275.36	124.29					-10.25	54.59	-106.93	-45.9	-10.56	-1.61	105.44	18.21	-29.79
		-199.48	56.63	-140.63	70.85	-144.44	82.76	-1361.82	272.92	126.56					-9.81	54.77	-98.14	-45.83	-10.62	-2.15	105.44	18.43	-28.91
		-199.46	56.63	-142.79	70.31	-143.09	82.62	-1363.77	270.39	129.76					-10.16	54.69	-101.62	-46.49	-10.01	-2.78	107.42	18.24	-29.32
		-199.54	56.63	-142.82	70.26	-142.88	81.63	-1358.89	269.5	130.15					-9.47	54.29	-92.04	-46.5	-9.89	-2.76	107.91	18.41	-28.13
		-199.46	56.84	-145.12	69.53	-141.89	81.93	-1360.35	267.55	132.71					-9.01	54.29	-95.7	-47.19	-9.89	-4.1	110.23	18.63	-27.74
		-199.38	56.62	-145.03	69.53	-140.53	81.63	-1355.47	267.55	132.62					-9.08	54.78	-90.33	-47.66	-9.28	-5.47	111.3	18.33	-28.08
		-199.47	56.62	-147.11	69.09	-140.62	81.93	-1352.54	265.63	135.5					-9.03	54.74	-74.71	-47.68	-9.28	-5.22	111.3	18.36	-26.86
		-199.48	56.93	-149.15	68.45	-139.35	81.63	-1355.96	262.7	138.28					-9.08	54.69	-74.46	-48.27	-8.79	-6.64	114.01	18.15	-26.86
		-199.6	56.59	-149.12	68.55	-139.4	80.87	-1354	261.69	138.23					-8.62	54.88	-71.29	-48.19	-9.03	-6.57	113.25	18.16	-26.03
		-199.43	56.14	-151.18	67.76	-138.21	81.14	-1353.45	259.52	141.36					-8.6	54.69	-70.56	-48.83	-8.29	-8.3	115.2	17.94	-25
		-199.38	56.05	-151.22	67.75	-137.12	81.24	-1351.62	259.64	140.81					-8.42	54.27	-61.04	-49.22	-8.06	-9.03	117.55	18.15	-25.5
		-199.35	56.03	-153.08	67.09	-137.01	80.95	-1353.52	256.84	143.82					-8.3	54.78	-60.06	-49.22	-7.63	-9.03	117.65	17.76	-24.62
		-199.33	56.05	-154.81	66.36	-136.06	81.24	-1354	253.85	146.48					-8.3	54.87	-54.75	-49.46	-7.35	-10.3	119.11	17.97	-25
		-199.33	55.27	-154.93	66.26	-136	80.46	-1350.59	253.66	146.48					-8.6	55.07	-47.36	-49.43	-7.39	-10.25	119.11	17.76	-23.95
		-199.29	54.78	-156.59	65.63	-135.17	80.07	-1350.83	251.22	148.82					-7.96	54.76	-50.84	-49.85	-6.85	-11.72	121.12	17.26	-23.14
		-199.11	54.88	-156.57	65.63	-134.23	80.07	-1350.59	251.22	149.11					-8.01	54.5	-46.94	-50.15	-6.38	-12.65	122.01	17.38	-23.44
		-199.18	54.28	-158.2	64.65	-134.18	80.07	-1351.07	247.53	151.55					-7.72	54.97	-40.04	-50.2	-6.35	-12.62	122.8	16.94	-22.18
		-199.2	54.29	-159.62	63.87	-133.56	80.26	-1352.05	245.54	154.27					-7.96	54.88	-40.04	-50.51	-5.98	-14.31	124.51	17.07	-22.07
		-199.08	53.51	-159.69	63.87	-133.63	79.29	-1354.92	245.48	154.27					-7.96	54.77	-41.99	-50.54	-5.92	-13.88	124.54	16.58	-21.61
		-199.01	52.29	-161.08	62.79	-132.64	79.49	-1353.52	241.94	156.63					-7.28	54.88	-36.62	-50.81	-5.25	-14.89	126.34	16.38	-20.9
		-199.01	53.13	-161.06	62.88	-132.34	79.27	-1354.43	242.07	156.63					-7.23	54.78	-35.64	-51.28	-5.13	-15.94	127.93	16	-20.75
		-198.83	51.93	-162.4	62.01	-132.37	79.27	-1354.43	238.25	159.42					-6.94	55.05	-35.16	-51.28	-5.25	-16.02	128.42	15.63	-20.31
		-198.82	52.03	-163.57	61.01	-131.94	79.64	-1354.43	236.21	161.81					-7.33	54.78	-32.23	-51.61	-4.9	-17.02	128.88	15.97	-20.13
		-198.79	50.78	-163.43	61.02	-131.94	78.49	-1358.4	236.3	162.2					-6.64	54.69	-31.25	-51.56	-5.25	-16.99	128.88	15.04	-19.46
		-199.44	49.7	-164.58	60.11	-131.71	78.51	-1354.98	234.38	164.06					-6.47	54.69	-32.23	-52.1	-4.94	-18.02	132.08	14.75	-18.77
		-198.53	49.95	-164.64	60.11	-131.6	78.51	-1355.65	233.64	164.04					-6.45	54.88	-35.16	-52.56	-4.67	-19.05	132.75	14.7	-18.77
		-198.52	49	-165.57	58.98	-131.57	78.2	-1355.41	230.38	166.36					-6.18	54.97	-32.23	-52.56	-4.76	-18.97	132.32	14.06	-17.97
		-198.46	48.8	-166.43	58.06	-132.04	78.51	-1354.98	228.27	168.16					-6.35	54.88	-39.12	-53.08	-4.52	-19.93	134.7	14.04	-18.57
		-198.32	47.26	-166.46	58.15	-131.59	77.73	-1353.52	228.27	168.26					-5.87	54.78	-34.67	-53.13	-5	-19.87	134.7	12.87	-17.58
		-198.1	46.48	-167.21	56.98	-131.67	77.78	-1355.96	225.59	170.12					-5.57	55.07	-39.12	-53.66	-5	-20.72	135.74	12.49	-17.19
		-197.95	46.68	-167.2	56.98	-132.06	77.93	-1353.45	225.59	170.31					-5.66	54.97	-35.16	-54.35	-5.43	-21.51	136.69	12.84	-16.85
		-197.72	45.21	-167.91	55.87	-132.06	77.29	-1354.43	222.41	172.26					-4.69	54.77	-43.46	-54.35	-5.87	-21.53	136.69	12.08	-16.16
		-198.11	44.53	-168.45	54.77	-132.42	77.93	-1351.62	219.6	174.19					-5.27	54.69	-41.02	-55.08	-5.98	-22.07	138.06	11.91	-16.41
		-197.25	43.9	-168.43	54.78	-132.43	76.56	-1352.05	219.6	174.41					-5.03	54.59	-46.94	-55.08	-5.87	-22.27	138.67	11.03	-16.11
		-196.69	42.36	-168.99	53.76	-133.1	76.93	-1351.07	216.67	175.78					-4.69	54.69	-47.85	-55.91	-6.85	-23	140.63	10.5	-15.36
		-196.67	42.57	-169.04	53.76	-134.19	76.56	-1350.1	217.16	175.78					-4.32	54.74	-48.83	-56.65	-7.34	-23.49	140.99	10.35	-15.44
		-196.12	41.26	-169.41	52.69	-133.72	76.56	-1351.62	213.75	178.03					-4.32	54.49	-54.75	-57.24	-6.96	-23.63	140.87	9.03	-15.06
		-195.92	40.97	-169.83	51.51	-134.55	76.51	-1348.69	211.4	179.64					-4.25	54.78	-58.65	-57.63	-8.3	-24.24	142.33	9.55	-15.09
		-195.07	39.36	-169.85	51.54	-134.56	75.78	-1345.7	211.4	179.25					-3.91	54.29	-68.36	-57.64	-8.3	-24.22	141.57	8.59	-14.85
		-194.56	37.84	-170.06	50.38	-135.45	75.76	-1346.98	208.74	180.95					-3.44	54.47	-61.04	-58.51	-9.78	-24.76	142.52	7.37	-14.85
		-194.42	37.4	-170.1	50.37	-136.47	75.78	-1348.63	208.86	180.87					-3.32	54.59	-74.28	-59.52	-10.99	-25.39	142.55	7.81	-14.55
		-194.01	36.13	-170.42	49.31	-136.47	75.78	-1340.76	206.79	182.03					-3.32	54.59	-83.01	-59.47	-10.86	-25.39	143.49	7.03	-14.26
		-193.58	36.03	-170.7	48.29	-137.51	75.78	-1340.33	203.98	183.59					-2.76	54.44	-82.52	-60.4	-12.21	-25.83	144.29	6.63	-14.6
		-192.43	34.38	-170.67	48.29	-137.98	74.95	-1333.5	203.98	183.54					-2.56	53.9	-94.67	-60.55	-12.21	-25.81	144.41	6.13	-14.46
		-191.58	32.81	-170.92	47.25	-138.78	74.95	-1334.53	202.15	184.76					-2.56	54.15	-91.86	-61.72	-13.92	-26.22	144.5	4.78	-14.28
		-191.36	32.79	-170.89	47.24	-139.99	74.7	-1330.32	201.66	184.55					-2.49	54.1	-101.62	-62.62	-15.87	-26.76	145.39	4.76	-14.16
		-190.38	30.81	-171.11	46.09	-139.97	74.78	-1326.23	199.19	186.01					-2	54.27	-110.35	-62.7	-15.88	-26.71	144.5	4.15	-14.21
		-190.23	30.94	-171.51	45.17	-141.36	75.34	-1325.68	197.75	186.81					-1.81	53.9	-106.45	-63.7	-17.7	-27.2	145.87	3.86	-14.48
		-189.55	28.88	-171.38	45.26	-141.28	74.02	-1323.49	197.02	186.67					-1.61	53.51	-120.12	-63.69	-17.88	-27.35	145.87	3.13	-14.48
		-187.65	27.05	-171.53	44.12	-142.63	73.82	-1322.39	194.82	187.87					-1.51	54.1	-122.07	-64.7	-19.65	-27.56	145.87	1.75	-14.48
		-187.51	27.29	-171.57	44.12	-143.97	74.3	-1312.44	195.07	187.7					-1.39	53.9	-125.06	-65.63	-22.48	-27.95	146.24	1.56	-14.5
		-185.87	24.95	-171.83	43.21	-144.53	74.07	-1306.58	191.38	188.28					-0.83	53.9	-134.89	-65.63	-22.48	-27.95	146.36	0.68	-14.87
		-185.68	24.99	-172.07	42.28	-145.36	74.17	-1303.96	191.16	189.06					-1.1	53.49	-135.86	-66.6	-24.41	-28.27	145.87	0.78	-14.89
		-183.87	23.39	-172.07	42.26	-145.34	73.39	-1298.28	189.21	189.06					-1.1	53.31	-145.63	-66.6	-24.66	-28.27	145.87	-0.44	-15.09
		-182.22	21.09	-172.39	41.38	-146.73	72.95	-1295.9	188.42	189.79					-0.34	53.51	-145.75	-67.58	-27.36	-28.52	145.87	-1.08	-15.63
		-182.15	21.26	-172.38	41.36	-148.05	73.02	-1294.92	188.48	190.33					-0.38	53.47	-155.76	-68.38	-29.54	-28.71	145.39	-1.56	-15.67
		-180.16	19.34	-172.61	40.43	-147.97	73.04	-1291.5	186	190.77					-0.29	53.47	-164.12	-68.38	-29.54	-28.71	145.45	-2.84	-16.02
		-180.06	18.7	-172.94	39.65	-149.38	73	-1287.6	184.54	190.97					-0.39	53.31	-165.53	-69.14	-32.73	-28.76	145.39	-2.76	-16.41
		-177.63	17.1	-172.95	39.65	-149.37	72.26	-1281.19	184.05	191.01					-0.01	52.78	-176.76	-69.14	-32.35	-28.91	145.39	-3.61	-16.5
		-175.7	15.48	-173.33	38.67	-150.63	72.22	-1282.71	181.61	191.39					0.37	52.93	-176.27	-69.75	-35.16	-28.96	144.5	-4.88	-17.19
		-175.32	15.14	-173.32	38.67	-151.68	72.22	-1277.4	182.1	191.38					-0.22	52.93	-186.52	-70.41	-37.66	-29.05	144.41	-4.69	-17.24
		-173.06	12.88	-173.66	37.88	-151.81	72.02	-1271.73	180.63	192.09					0.34	53.17	-199.22	-70.36	-38.1	-29.05	144.41	-6.1	-17.97
		-173.19	13.09	-174.13	37.16	-152.94	72.26	-1271.97	179.2	192.26					0.38	52.78	-202.39	-70.75	-40.53	-28.92	143.52	-6.2	-17.97
		-170.17	11.13	-174.11	37.08	-152.94	71.04	-1262.21	179.44	192.38					0.76	52.32	-209.05	-70.75	-40.51	-28.96	144.29	-7.43	-18.6
		-167.31	8.98	-174.59	36.4	-154.05	71	-1264.16	177.67	192.75					0.78	52.15	-211	-71.14	-42.98	-28.92	142.55	-8.22	-19.53
		-167.5	9.38	-174.6	36.41	-154.98	71.04	-1260.25	177.7	192.76					0.73	51.95	-216.86	-71.12	-46.02	-28.42	142.33	-8.23	-19.73
		-164.42	7.03	-175.1	35.54	-155	71	-1253.05	175.72	193.35					0.78	52.15	-225.1	-71.24	-46.14	-28.71	142.33	-9.57	-20.26
		-164.74	7.03	-175.61	34.76	-155.91	71	-1253.91	174.74	193.06					1.12	52.32	-222.66	-71.31	-49.09	-28.32	141.48	-9.72	-20.13
		-161.69	5.22	-175.71	34.76	-155.96	70.12	-1247.07	174.68	192.92					0.68	51.56	-236.33	-71.31	-49.19	-28.32	141.48	-10.94	-21.31
		-157.98	3.31	-176.12	34.08	-156.63	69.92	-1250	173.58	193.55					1.12	51.46	-238.53	-71.12	-51.77	-28.05	140.87	-11.87	-21.87
		-158	3.13	-176.18	34.18	-157.37	69.53	-1244.63	173.58	193.7					1.17	51.46	-242.43	-70.92	-55.18	-27.54	139.65	-12.16	-22.46
		-154.36	1.12	-176.83	33.54	-157.42	69.87	-1238.4	172.24	193.94					1.37	51.46	-254.94	-70.92	-55.05	-27.55	139.4	-13.4	-22.85
		-154.44	1.51	-177.44	32.67	-157.93	69.88	-1241.21	171.88	194.13					1.37	51.46	-250	-70.41	-57.98	-26.9	137.94	-13.39	-23.1
		-150.61	-0.54	-177.45	32.71	-158.02	68.9	-1230.65	171.14	194.09					1.15	50.68	-256.1	-70.46	-57.86	-26.66	138.18	-14.46	-24.22
		-147.07	-2.49	-178.22	31.98	-158.5	68.56	-1232.42	170.17	194.09					1.56	50.78	-257.08	-69.95	-61.04	-26.28	136.69	-15.72	-25
		-147.04	-2.35	-178.36	32.01	-158.79	68.73	-1227.05	170.9	193.7					1.51	50.78	-264.89	-69.14	-62.5	-25.39	135.5	-15.82	-24.95
		-143.19	-4.1	-178.8	31.13	-158.84	69.04	-1224.55	168.95	194.48					1.12	50.76	-277.4	-69.19	-64.22	-25.4	135.25	-17.19	-25.7
		-143.09	-4.31	-179.63	30.54	-159.03	68.7	-1225.52	167.94	194.51					1.16	50.78	-270.02	-68.37	-67.5	-24.62	134.28	-17.33	-25.81
		-139.6	-5.96	-179.61	30.56	-159.03	67.57	-1218.81	167.94	194.13					1.37	49.96	-277.83	-68.37	-67.02	-24.41	132.78	-18.37	-26.9
		-135.19	-7.86	-180.33	29.78	-159.22	67.38	-1219.24	167.72	195.26					0.73	50.15	-283.2	-67.24	-70.13	-23.45	132.32	-20.03	-27.78
		-134.93	-7.43	-180.35	29.78	-159.28	67.76	-1217.29	167.48	194.53					1.12	50.29	-281.74	-66.11	-74.34	-22.38	130.74	-20.03	-27.95
		-131.05	-9.19	-181.15	29.15	-159.66	67.76	-1214.9	167.24	194.53					1.15	50.15	-289.55	-66.06	-73.49	-22.78	130.62	-21.3	-28.92
		-130.71	-9.29	-181.88	28.31	-159.2	67.57	-1213.81	166.99	194.53					1.56	50.29	-289.55	-64.67	-76.29	-21.1	128.66	-21.3	-29.1
		-126.76	-10.64	-181.92	28.31	-159.2	66.65	-1209.96	166.99	195.26					1.37	49	-297.85	-64.65	-76.19	-21.1	128.66	-23.1	-30.47
		-122.31	-12.13	-182.62	27.61	-159.11	66.36	-1214.11	166.99	195.21					1.12	49.07	-291.5	-63.28	-79.41	-19.68	126.71	-23.88	-31.05
		-122.15	-12.35	-182.71	27.71	-158.84	66.38	-1205.99	166.99	194.53					1.22	48.97	-301.76	-61.72	-82.28	-18.16	124.27	-23.88	-31.49
		-118.09	-13.48	-183.49	26.93	-158.88	66.4	-1200.44	165.89	195.31					1.16	49.17	-308.65	-61.72	-82.03	-18.16	124.05	-25.83	-31.94
		-117.77	-13.53	-184.27	26.37	-158.64	66.6	-1200.32	166.38	195.31					0.78	49.17	-308.65	-60.16	-85.08	-16.6	122.04	-25.51	-32.14
		-113.49	-14.88	-184.37	26.37	-158.6	65.63	-1198.36	165.53	195.26					1.37	48.24	-315.67	-60.16	-85.02	-16.72	122.04	-26.61	-33.23
		-108.99	-15.82	-185.21	25.38	-158.21	65.43	-1195.13	165.89	195.31					0.78	48.34	-310.06	-58.25	-87.91	-15.44	120	-28.05	-34.11
		-108.84	-15.82	-185.06	25.38	-157.79	65.43	-1190.92	166.38	195.31					1.17	48.34	-322.33	-56.54	-90.84	-13.31	117.65	-28.22	-34.38
		-104.54	-16.7	-185.92	24.81	-157.57	65.14	-1184.57	166.99	195.26					0.78	48.41	-326.23	-56.59	-90.45	-13.31	117.65	-29.35	-35.16
		-104.32	-17.19	-186.44	23.97	-157.23	65.43	-1184.94	166.5	195.31					1.17	48.44	-324.46	-54.69	-93.14	-11.38	114.99	-29.69	-35.25
		-99.76	-17.97	-186.7	23.97	-157.25	64.01	-1181.64	166.26	196					1.12	47.63	-332.28	-54.69	-93.02	-11.38	114.99	-30.76	-36.13
		-95.13	-18.51	-187.47	23.24	-156.7	64.06	-1183.65	166.99	195.31					1.37	47.26	-330.57	-52.94	-95.49	-9.57	113.04	-32.06	-37.26
		-95.03	-18.65	-187.49	23.24	-156.07	63.67	-1176.76	167.24	196.09					1.12	47.61	-339.9	-50.81	-97.43	-7.64	110.11	-32.06	-37.16
		-90.58	-19.25	-188.2	22.44	-156.05	63.66	-1169.92	167.72	195.31					0.78	47.44	-340.33	-50.8	-97.78	-7.63	109.74	-33.64	-38.2
		-90.44	-19.44	-189.22	21.68	-155.47	64.01	-1168.88	167.91	195.31					1.37	47.61	-340.33	-48.93	-100.65	-6.15	107.18	-33.25	-37.99
		-85.96	-19.92	-189.04	21.68	-155.48	63.28	-1166.5	167.85	195.31					1.51	46.48	-348.63	-48.88	-100.13	-5.71	107.18	-34.86	-39.16
		-81.37	-20.22	-189.54	20.7	-154.53	63.28	-1164.12	167.94	195.9					1.81	46.48	-348.63	-46.97	-102.05	-3.66	103.49	-35.94	-40.28
		-81.1	-20.22	-189.75	20.7	-154.14	62.88	-1156.31	167.94	195.31					1.56	46.48	-352.54	-45.12	-103.76	-1.61	101.32	-35.79	-40.44
		-76.49	-20.91	-190.45	19.97	-154.1	63.18	-1154.54	169.68	196.07					2.15	46.44	-360.35	-45.14	-103.64	-1.76	101.32	-37.16	-41.41
		-76.48	-20.56	-191.06	19.13	-153.32	63.28	-1153.81	169.92	196.09					2.15	46.48	-367.25	-43.18	-104.98	0.59	97.53	-37.32	-41.41
		-72.31	-20.91	-191.02	18.99	-153.32	61.91	-1142.58	169.92	196.09					2.15	45.31	-367.43	-43.16	-105.48	0.59	97.41	-38.68	-42.04
		-67.59	-21.14	-191.75	18.14	-152.65	61.72	-1149.41	171.88	196.68					2.34	45.12	-363.77	-41.41	-106.69	2.54	94.6	-39.38	-43.37
		-67.63	-21.24	-191.75	18.06	-151.96	62.01	-1143.49	171.88	196.68					2.54	45.69	-371.58	-39.55	-107.91	4.2	91.25	-39.48	-42.97
		-63.72	-21.14	-192.31	17.09	-151.97	62.11	-1131.9	172.12	196.09					2.73	45.31	-375.06	-39.55	-107.67	4.64	90.85	-40.82	-43.97
		-63.19	-21.1	-193	16.21	-151.07	61.9	-1125.49	173.58	196.09					2.73	45.12	-375.06	-37.94	-108.46	6.63	87.83	-40.58	-43.65
		-58.64	-21.24	-192.95	16.2	-151.38	61.02	-1125.06	172.82	196.53					3.13	44.53	-376.89	-37.9	-108.95	6.63	87.77	-41.89	-44.45
		-54.3	-20.9	-193.49	15.14	-150.58	60.74	-1129.15	173.8	196.68					3.17	44.43	-384.28	-36.18	-109.44	8.74	84.44	-42.97	-45.36
		-54.49	-21.49	-193.51	15.14	-149.93	60.99	-1125.06	173.8	196.09					3.13	44.53	-384.83	-34.57	-109.86	10.69	81.42	-42.77	-45.24
		-50.38	-20.71	-194.14	14.06	-149.95	61.01	-1113.77	175.66	197.05					3.78	44.48	-394.78	-34.69	-110.17	10.72	81.3	-43.8	-46.51
		-49.83	-20.53	-194.53	12.88	-149.22	60.94	-1113.34	175.75	197.05					3.69	44.48	-396.55	-33.11	-110.35	12.49	78.37	-43.9	-46.49
		-46.1	-20.36	-194.56	12.88	-149.27	60.11	-1104.98	175.75	197.02					4.25	43.51	-403.32	-33.06	-109.5	12.49	78.13	-45.12	-47.46
		-41.89	-19.84	-194.99	11.99	-148.69	59.74	-1104.49	177.7	197.02					4.87	43.65	-402.4	-31.76	-110.35	14.45	74.19	-45.53	-48.19
		-41.75	-20.14	-194.99	11.91	-148.49	60.11	-1098.14	177.7	196.95					4.97	43.51	-414.12	-30.47	-110.35	16.36	70.28	-45.61	-47.85
		-38.11	-19.74	-195.72	10.94	-148.02	60.15	-1087.4	179.44	197.26					5.46	43.56	-415.04	-30.47	-110.12	16.36	70.28	-45.95	-48.63
		-38.19	-19.34	-195.95	9.72	-147.51	59.76	-1088.38	180.42	197.65					5.26	43.45	-415.53	-29.15	-109.92	18.02	68.12	-46.31	-48.58
		-33.69	-18.87	-195.94	9.72	-147.41	58.98	-1079.59	180.54	197.26					6.05	42.37	-425.84	-29.3	-109.86	17.97	66.38	-47.02	-49.22
		-29.79	-18.65	-196.35	8.3	-146.88	58.94	-1080.57	181.88	198.24					6.62	42.24	-424.32	-27.95	-110.41	19.53	63.96	-47.29	-49.8
		-29.88	-18.16	-196.36	8.35	-146.29	58.79	-1068.85	181.61	197.65					6.62	42.55	-431.64	-27	-108.95	21.24	61.49	-47.66	-49.95
		-26.18	-17.63	-196.83	7.03	-146.34	58.94	-1059.08	183.07	197.65					7.37	42.85	-441.89	-26.96	-108.89	21.09	60.58	-48.05	-50.34
		-25.69	-17.97	-197.2	5.71	-145.75	58.89	-1060.55	184.45	198.02					7.03	42.38	-447.33	-25.9	-107.79	22.65	57.1	-47.85	-50.21
		-21.83	-16.85	-197.24	5.71	-146.19	57.79	-1052.73	184.45	198.24					7.52	41.36	-452.21	-25.83	-107.54	22.65	57.1	-48.58	-50.88
		-18.07	-16.21	-197.72	4.37	-145.24	57.62	-1053.22	186.28	198.53					8.5	41.36	-450.26	-24.95	-107.44	24.02	54.2	-49.22	-51.47
		-18.02	-16.41	-197.59	4.37	-144.58	57.76	-1040.28	186.28	198.52					8.4	41.39	-463.38	-24.22	-105.96	25.38	50.75	-48.68	-51.38
		-14.67	-15.44	-197.75	2.93	-144.53	57.76	-1033.2	187.26	199.07					9.38	41.4	-470.7	-24.22	-105.71	25.34	50.75	-49.46	-51.49
		-14.94	-15.54	-197.99	1.46	-144.04	57.8	-1034.18	189.21	199.31					9.38	41.39	-468.26	-23.44	-104.86	26.51	48.28	-49.46	-51.47
		-10.57	-14.48	-198	1.51	-144.06	56.88	-1027.83	189.21	199.02					9.76	40.19	-480.96	-23.44	-104.74	26.46	48.58	-49.41	-51.86
		-7.43	-13.7	-198.14	-0.1	-143.35	56.93	-1028.32	190.31	199.62					10.5	40.09	-477.05	-22.46	-103.53	27.34	44.92	-49.85	-52.16
		-7.08	-13.48	-198.14	-0.1	-142.79	56.63	-1018.8	190.67	199.31					10.4	39.84	-488.28	-21.8	-103.03	28.31	42.94	-49.9	-52.2
		-3.91	-12.72	-198.22	-1.61	-143.27	56.63	-1013.18	191.38	199.8					11.32	40.09	-500.12	-21.83	-102.29	28.31	42.85	-50.05	-52.75
		-3.91	-12.94	-198.47	-3.08	-141.99	57.4	-1009.28	193.12	199.99					11.13	40.28	-498.05	-21.11	-100.83	29.27	40.28	-50.15	-52.35
		-0.29	-11.72	-198.49	-3.27	-142	55.86	-1002.99	193.24	199.99					12.11	38.87	-503.05	-21.11	-100.89	29.25	40.04	-50.44	-52.59
		3.17	-10.64	-198.6	-4.88	-141.29	55.76	-1003.85	195.22	199.99					12.88	39.06	-501.95	-20.51	-99.73	29.88	37.84	-50.2	-52.64
		3.31	-11.04	-198.61	-4.74	-140.42	55.75	-1000.06	195.07	199.99					12.84	38.96	-511.84	-19.78	-98.14	30.56	35.13	-50.44	-52.78
		6.59	-9.72	-198.65	-6.59	-140.43	56.1	-1000.06	197.02	199.99					13.28	38.87	-521.97	-19.75	-98.63	30.52	34.91	-50.7	-53.08
		6.15	-9.71	-198.53	-8.25	-139.6	55.56	-1000.06	198.12	199.99					14.01	38.82	-518.07	-19.24	-96.98	31.1	33.14	-50.3	-52.83
		10.01	-8.84	-198.81	-8.25	-139.65	54.78	-1000.06	198.49	199.99					14.21	37.65	-531.74	-19.19	-97.18	30.86	33.17	-50.49	-53.05
		13.18	-7.25	-198.83	-10.16	-139.06	55.07	-998.23	199.19	199.99					15.09	37.74	-529.36	-18.41	-95.98	31.4	31.01	-50.34	-53.08
		13.28	-7.28	-198.55	-10.16	-137.55	54.88	-987.3	200.2	199.99					15.01	37.79	-537.11	-17.97	-94.73	31.62	29.75	-50.69	-52.98
		16.26	-6.35	-198.96	-11.77	-137.55	54.97	-982.42	201.17	199.99					15.97	37.88	-547.85	-17.72	-95.98	31.62	29.75	-50.49	-53.32
		16.4	-6.88	-198.97	-13.7	-136.38	55.07	-980.96	203.13	199.99					15.77	37.49	-547.85	-17.19	-94.12	31.84	27.8	-50.22	-53.66
		19.53	-5.47	-199	-13.7	-136.43	53.9	-976.62	203.13	199.99					16.58	36.42	-555.18	-17.19	-93.63	31.88	27.8	-50.59	-53.31
		23.29	-4	-199.07	-15.45	-135.26	53.51	-973.14	204.83	199.99					17.04	36.32	-554.75	-16.41	-92.8	31.88	26.82	-50.39	-53.32
		23.24	-4	-199.08	-15.45	-133.89	53.51	-966.06	204.96	199.99					16.79	36.3	-561.52	-15.48	-91.92	32.03	25.27	-50.4	-53.22
		26.56	-3.13	-199.07	-17.38	-134	53.27	-961.91	206.54	199.99					17.75	36.32	-576.23	-15.44	-91.92	32.03	25.85	-50.39	-53.31
		25.78	-2.76	-199.07	-19.19	-132.47	53.86	-960.08	208.74	199.99					17.75	35.91	-571.29	-14.66	-91.06	32.02	25.27	-50.51	-53.54
		29.2	-1.42	-199.05	-19.14	-132.51	53.13	-955.32	208.74	199.99					18.45	35.11	-582.52	-14.65	-91.06	31.98	24.87	-50.59	-53.66
		32.81	-0.3	-199.02	-21.12	-131.05	52.93	-955.14	210.45	199.99					19.48	35.11	-582.03	-13.68	-90.33	32.02	24.35	-50.09	-53.32
		32.62	-0.51	-199.04	-21.3	-129.42	52.78	-947.75	210.45	199.99					19.43	35.11	-587.83	-12.69	-90.09	31.93	23.9	-50.22	-53.13
		35.94	0.78	-199.11	-22.88	-129.42	52.93	-943.48	212.83	199.99					19.87	34.94	-593.02	-12.62	-89.97	31.93	23.86	-50.02	-53.13
		36.12	0.78	-199.08	-24.85	-127.69	52.69	-943.85	214.6	199.99					19.92	34.76	-591.92	-11.38	-88.93	31.84	23.44	-50.2	-53.32
		39.06	2.15	-199.08	-24.76	-127.66	51.9	-929.75	215.09	199.99					20.7	33.59	-598.88	-11.38	-89.86	32.01	23.8	-50.19	-53.56
		42.38	3.17	-199.12	-26.56	-125.98	51.54	-932.13	217.25	199.99					21.48	33.35	-597.17	-10.25	-89.23	31.63	23.68	-49.37	-53.56
		42.24	2.93	-199.17	-26.66	-124.07	51.17	-926.03	217.22	199.99					21.39	33.59	-601.81	-8.81	-88.93	31.49	23.8	-50.1	-53.54
		45.12	4.59	-199.1	-28.54	-124.07	51.9	-918.95	219.48	199.99					21.68	34.18	-610.35	-8.62	-89.11	31.54	23.8	-50.1	-53.22
		45.31	4.69	-199.21	-30.47	-122.28	51.93	-914.55	222.05	199.99					21.53	33.57	-605.53	-7.43	-89.23	31.35	23.9	-50.2	-53.56
		48.82	5.87	-199.18	-30.47	-122.17	50.73	-907.71	222.17	199.99					22.26	31.98	-613.34	-7.45	-89.86	31.24	24.35	-49.73	-53.66
		51.55	7.37	-199.11	-32.23	-120.12	50.38	-911.13	224.37	199.99					23	32.42	-610.35	-5.71	-89.36	31.2	24.35	-50.1	-54.2
		51.9	7.62	-199.11	-32.18	-118.16	50.38	-904.79	224.37	199.99					22.65	32.62	-613.77	-4.05	-89.86	30.94	24.38	-49.95	-53.71
		54.49	8.59	-199.12	-33.99	-118.16	50.68	-896.73	226.53	199.99					23.61	32.42	-613.77	-4.05	-89.42	31.1	25.27	-50.05	-53.91
		54.49	8.58	-199.1	-35.77	-116.01	50.38	-902.59	230.22	199.99					23.63	32.62	-618.65	-2.16	-89.97	30.86	25.36	-50.39	-53.96
		57.71	9.76	-199.08	-35.74	-116.02	49.71	-888.92	229.86	199.99					23.82	30.95	-617.25	-2.16	-89.86	30.86	25.36	-50.2	-54
		60.52	11.12	-199.05	-37.6	-113.87	49.46	-887.94	233.4	199.99					24.12	31.01	-618.65	-0.29	-90.84	30.56	27.1	-50.2	-54.49
		60.89	10.94	-199.07	-37.5	-111.72	49.41	-879.39	233.4	199.99					24.4	31.01	-621.15	1.93	-91.81	30.47	27.8	-50.42	-53.93
		63.87	12.12	-199.01	-39.26	-111.65	49.7	-875.06	235.6	199.99					24.62	31.05	-621.58	1.9	-91.19	30.46	27.34	-50.42	-54.35
		63.96	12.1	-199.02	-40.92	-109.5	49.7	-875	238.25	199.99					24.95	30.85	-619.14	3.9	-92.04	30.32	28.56	-50.34	-54.35
		67.14	13.09	-199.04	-40.92	-109.5	48.8	-875.06	238.25	199.99					25.29	30.03	-621.58	3.9	-92.04	30.36	28.29	-50.3	-54.39
		69.53	14.84	-198.97	-42.63	-107.22	48.51	-873.29	241.64	199.99					25.68	29.88	-621.58	6.42	-92.83	29.77	29.3	-50.49	-55.08
		69.51	14.7	-198.94	-42.63	-105.13	48.52	-867.25	241.94	199.99					25.68	29.78	-623.29	8.59	-94.06	30.07	30.52	-50.63	-54.88
		72.65	15.77	-199.01	-44.29	-105.1	48.39	-856.93	245.48	199.99					25.63	29.77	-621.15	8.59	-94.01	30.07	30.52	-50.48	-55.18
		72.92	15.63	-198.91	-46	-102.88	48.63	-855.96	248.47	199.99					25.78	29.76	-625.06	11.22	-95.34	29.97	31.22	-50.54	-54.88
		75.73	16.75	-198.97	-45.92	-102.88	47.65	-847.17	248.5	199.99					26.12	28.51	-617.68	11.13	-95.09	30.05	31.22	-50.78	-54.83
		78.51	17.82	-199.01	-47.56	-100.81	47.25	-851.62	251.92	199.99					26.51	28.31	-621.15	13.65	-96.25	29.78	32.96	-50.73	-55.52
		78.31	18.06	-199	-47.41	-98.73	47.61	-843.81	251.92	199.99					26.56	28.51	-617.31	16.38	-97.69	29.77	32.1	-50.83	-55.47
		81.54	18.9	-198.98	-49.22	-98.73	47.51	-836	253.88	199.99					26.95	28.47	-617.37	16.36	-97.47	29.78	33.17	-51.07	-55.27
		81.45	19.13	-198.99	-50.73	-96.69	47.46	-834.47	257.78	199.99					27.15	28.51	-617.43	19.04	-99.18	28.9	34.91	-50.81	-55.47
		83.98	19.92	-198.97	-50.71	-96.69	46.39	-824.71	259.52	199.99					27.25	27.29	-619.38	19.04	-99	29.64	35.13	-50.99	-55.47
		86.69	20.95	-198.96	-52.35	-94.46	46.88	-826.23	262.94	199.99					27.29	27.34	-617.25	21.87	-100.16	29.47	35.13	-51.29	-55.47
		86.69	21	-198.97	-52.37	-92.77	46.92	-815.92	263.06	199.99					27.29	27.32	-617.68	24.29	-102.05	29.25	37.35	-51	-55.47
		89.43	22.06	-199.02	-53.76	-92.97	46.48	-804.87	266.57	199.99					26.95	27.34	-613.77	24.31	-101.93	29.27	37.6	-51.47	-55.52
		89.55	22.05	-199.05	-55.47	-90.92	46.88	-808.65	269.5	199.99					27.34	27.34	-613.77	26.95	-103.53	28.9	38.33	-51.49	-55.52
		91.89	23.02	-199.05	-55.47	-90.94	45.31	-798.83	270.39	199.99					27.64	26.17	-611.82	27.15	-103.76	29.08	38.09	-51.28	-55.66
		94.48	23.72	-199.09	-56.84	-89.26	45.31	-793.46	274.38	199.99					27.93	26.12	-614.26	29.64	-105.48	28.86	39.03	-51.47	-55.47
		94.34	23.51	-199.08	-56.84	-87.59	45.31	-789.55	273.9	199.99					27.78	26.07	-613.34	32.03	-106.69	28.13	39.92	-51.56	-55.48
		96.48	24.8	-199	-58.4	-87.61	45.65	-781.74	278.29	199.99					28.13	26.37	-610.35	32.03	-106.57	28.51	40.28	-51.56	-55.57
		96.95	24.7	-198.85	-59.79	-85.95	45.65	-783.2	282.96	199.99					27.73	25.76	-612.3	34.72	-108.46	28.27	41.75	-51.48	-55.87
		99.21	25.38	-199.01	-59.77	-86.06	44.53	-775.88	282.96	199.99					27.93	24.69	-614.26	34.56	-108.43	28.2	41.99	-51.2	-55.49
		101.42	26.37	-199.04	-61.28	-84.57	44.53	-773.93	285.13	199.99					27.64	24.99	-609.86	37.18	-110.12	27.93	42.24	-51.56	-55.27
		101.37	26.51	-199.02	-61.33	-83.31	44.53	-770.75	285.13	199.99					27.93	24.99	-610.35	39.4	-111.63	27.34	42.91	-51.38	-55.52
		103.2	27.29	-199.05	-62.74	-83.35	44.48	-759.83	291.26	199.99					28.13	24.8	-617.25	39.4	-111.63	27.34	42.94	-51.08	-55.91
		103.31	27.05	-199.22	-64.27	-82.15	44.34	-756.9	294.92	199.99					27.74	24.41	-611.33	41.58	-113.28	27.15	43.82	-51.37	-55.49
		105.27	27.93	-199.02	-64.26	-82.13	43.95	-748.05	294.4	199.99					27.73	23.72	-611.33	41.65	-113.31	26.56	43.95	-51.18	-55.47
		107.03	28.76	-199.04	-65.58	-81.15	44.09	-747.07	299.56	199.99					27.34	23.92	-609.86	43.55	-114.56	26.54	44.92	-50.71	-55.13
		107.03	28.5	-199.06	-65.63	-79.83	43.85	-742.25	298.8	199.99					27.34	23.63	-605.65	45.31	-116.71	25.78	44.92	-51.09	-55.47
		108.59	29.28	-199.05	-67.04	-80.1	43.65	-728.52	303.22	199.99					27.33	23.53	-613.22	45.61	-116.33	25.78	44.92	-50.79	-55.2
		109.03	29.08	-199.07	-68.41	-79.29	43.95	-727.54	307.59	199.99					27.29	23.53	-606.45	47.24	-118.65	25.38	45.9	-50.59	-55
		110.54	29.59	-199.08	-68.58	-79.2	43.37	-718.87	307.98	199.99					27.34	22.95	-606.93	47.22	-118.65	25.34	46.88	-50.59	-54.79
		111.96	30.55	-198.99	-69.93	-78.32	43.44	-718.75	311.89	199.99					27.25	22.64	-614.75	48.82	-120.18	24.66	46.88	-50.2	-54.31
		111.8	30.44	-199.02	-69.85	-77.74	43.14	-705.08	311.89	199.99					27.22	22.51	-610.35	50.15	-121.83	23.9	47.24	-50.05	-54.05
		113.23	30.93	-199.1	-71.14	-77.74	43.02	-696.53	316.38	199.99					26.56	22.65	-609.8	50.15	-122.09	23.8	47.12	-49.62	-54
		112.88	30.95	-199.07	-72.66	-76.97	43.45	-695.56	320.28	199.99					26.86	22.65	-610.35	51.46	-123.17	23.19	47.24	-49.83	-54.1
		114.06	31.63	-199.22	-72.66	-77.55	42.57	-684.57	320.28	199.99					26.22	21.92	-607.42	51.37	-123.29	23.19	46.88	-49.37	-53.61
		115.28	32.42	-199.09	-73.83	-76.47	42.28	-683.84	325.93	199.99					26.16	21.68	-609.86	52.29	-124.76	22.22	47.33	-48.97	-53.13
		115.19	32.03	-199.07	-73.85	-75.93	42.57	-669.92	325.68	199.99					25.78	21	-611.33	53.3	-126.24	21.34	47.24	-48.85	-53.52
		115.8	32.81	-199.02	-75.1	-75.93	42.38	-660.1	329.99	199.99					25.59	21.48	-610.35	53.2	-125.98	21.39	47.3	-48.24	-52.76
		115.99	33.15	-199.13	-76.28	-75.51	42.57	-656.25	333.95	199.99					25.68	21.48	-609.62	53.78	-127.5	20.26	47.79	-48.46	-52.88
		116.4	33.79	-199.1	-76.39	-75.54	41.65	-646.48	334.72	199.99					25.38	20.65	-611.33	53.86	-127.47	20.26	47.82	-47.75	-52.35
		117.26	34.52	-199.07	-77.56	-75	41.99	-645.02	338.35	199.99					24.7	20.31	-617.25	54.29	-128.48	19.09	47.24	-47.07	-51.39
		117.24	34.42	-199.11	-77.56	-74.66	41.97	-632.93	338.62	199.99					24.68	20.56	-610.35	54.64	-129.94	17.92	47.3	-47.07	-51.71
		117.09	34.72	-199.2	-78.71	-75.2	42.09	-624.51	343.51	199.99					24.4	20.61	-611.33	54.59	-129.52	17.82	47.61	-46.3	-50.99
		117.24	34.52	-199.25	-79.83	-74.24	42.09	-624.02	347.41	199.99					24.21	20.21	-613.77	54.78	-130.87	16.75	46.88	-46.53	-51.09
		117.55	35.15	-199.25	-79.83	-74.22	41.01	-610.35	347.63	199.99					23.53	19.43	-611.33	54.78	-130.87	16.75	47.12	-45.56	-50.51
		117.53	35.89	-199.25	-80.91	-73.88	40.99	-610.35	351.53	199.99					23.24	19.53	-613.77	54.78	-131.85	15.33	47.12	-44.68	-49.66
		117.72	35.5	-199.27	-80.98	-73.44	41.2	-598.63	351.53	199.99					23.19	19.43	-614.26	54.74	-132.35	14.01	45.9	-44.85	-50.2
		117.57	36.11	-199.49	-81.98	-73.44	40.97	-588.13	357.18	199.99					22.65	19.48	-613.34	54.74	-132.34	14.01	46.88	-43.95	-49.41
		117.57	36.11	-199.32	-82.96	-72.85	40.99	-583.5	360.32	199.99					22.44	19.38	-613.77	54.59	-133.06	12.4	45.9	-44.14	-49.22
		117.26	36.81	-199.32	-82.91	-72.85	40.53	-570.13	361.3	199.99					21.87	18.24	-617.25	54.44	-133.06	12.45	45.9	-43.02	-48.56
		116.79	37.01	-199.35	-83.89	-72.85	40.43	-569.58	365.97	199.99					21.29	18.44	-617.25	54.15	-133.42	11.03	44.43	-42.2	-47.71
		116.4	36.91	-199.68	-83.84	-71.7	40.23	-554.81	365.97	199.99					21.04	18.31	-617.31	53.51	-133.77	9.42	43.95	-42.19	-47.95
		116.36	37.45	-199.37	-84.69	-71.7	40.43	-540.04	370.97	199.99					20.68	18.41	-617.68	53.51	-133.85	9.52	43.95	-40.82	-47.27
		116.36	37.16	-199.32	-85.55	-71.1	40.8	-544.92	374.97	199.99					20.61	18.31	-621.46	53.2	-133.79	7.81	42.72	-41.6	-46.97
		115.81	37.84	-199.31	-85.56	-71.01	39.84	-529.54	375.73	199.99					19.53	17.24	-617.43	53.17	-133.79	7.81	42.36	-40.05	-46.1
		115.33	38.23	-199.41	-86.33	-70.34	39.65	-525.57	378.88	199.99					19.13	17.19	-618.16	52.34	-133.79	6.2	41.02	-38.68	-45.17
		114.84	38.23	-199.43	-86.23	-69.44	39.84	-510.01	378.88	199.99					19.13	17.24	-620.12	51.9	-133.3	4.59	40.28	-39.46	-45.12
		114.06	38.62	-199.36	-86.96	-69.44	39.75	-500.06	384.74	199.99					18.53	17.24	-619.14	51.93	-133.12	4.54	39.03	-37.94	-44.24
		114.01	38.87	-199.5	-87.6	-69.07	39.45	-500.06	389.89	199.99					18.56	17.57	-623.05	51.15	-132.63	2.82	38.45	-37.94	-44.17
		113.23	39.06	-199.75	-87.51	-68.57	39.36	-496.15	389.65	199.99					17.47	16.4	-622.07	51.15	-132.69	2.74	38.82	-36.72	-43.41
		112.11	39.7	-199.44	-88.19	-67.48	39.4	-492.25	394.29	199.99					16.89	16.36	-621.22	50.38	-132.34	1.26	36.62	-35.74	-42.58
		112.3	39.79	-199.46	-88.23	-66.43	39.4	-476.62	394.29	199.99					16.94	16.4	-620.12	49.66	-131.41	-0.5	34.91	-35.77	-42.29
		111.03	40.63	-199.6	-88.7	-66.43	39.06	-466.86	398.9	199.99					16.01	16.36	-621.34	49.66	-131.23	-0.6	34.91	-34.29	-41.5
		111.13	40.19	-199.54	-89.18	-65.16	39.06	-466.86	403.75	199.99					16.38	16.26	-619.14	49.1	-129.39	-2.16	32.23	-34.77	-41.6
		110.79	40.77	-199.57	-89.17	-65.06	38.28	-451.42	404.27	199.99					15.43	15.09	-621.22	49.02	-130.25	-1.98	32.96	-33.21	-41.01
		109.18	41.36	-199.6	-89.58	-63.87	38.23	-449.28	409.67	199.99					14.43	15.28	-623.05	48.34	-129.03	-3.91	30.64	-31.98	-39.87
		108.98	41.4	-199.68	-89.58	-62.43	38.67	-441.35	409.18	199.99					14.75	15.43	-625	47.65	-127.46	-5.47	27.8	-32.35	-39.65
		107.81	41.94	-199.78	-89.89	-62.35	38.28	-422.36	413.82	199.99					13.77	15.19	-625.06	47.65	-127.32	-5.47	28.2	-31.08	-38.5
		107.71	42.19	-199.69	-90.24	-60.96	38.26	-418.46	418.95	199.99					13.87	15.48	-625.06	47.06	-126.46	-7.08	25.85	-30.91	-38.53
		106.98	42.56	-199.75	-90.24	-60.94	37.88	-409.18	419.43	199.99					12.88	14.4	-625.06	47.02	-125.98	-7.03	25.82	-29.71	-37.35
		105.16	43.6	-199.59	-90.58	-59.23	38.26	-406.49	423.8	199.99					12.2	14.4	-625.06	46.58	-124.05	-8.6	23.44	-28.91	-36.23
		105.27	43.46	-199.64	-90.55	-57.72	38.18	-395.02	423.8	199.99					11.96	14.4	-626.1	46	-122.19	-9.96	21.42	-28.61	-36.13
		104.59	44.43	-199.76	-90.82	-57.64	38.23	-382.32	430.15	199.99					11.47	14.06	-630.86	46	-122.19	-9.77	21.42	-27.74	-35.25
		104.29	44.13	-199.65	-91.02	-55.87	37.7	-384.83	434.05	199.99					11.32	14.45	-628.91	45.65	-119.63	-11.34	18.52	-27.76	-35.21
		103.27	45.31	-199.71	-90.92	-55.88	37.79	-375.06	434.57	199.99					10.11	13.82	-636.96	45.31	-119.87	-11.35	18.43	-26.61	-34.2
		101.9	46.09	-199.79	-91.14	-54	37.49	-373.54	440.67	199.99					9.95	13.28	-630.37	45.12	-118.53	-12.81	15.99	-25.93	-33.6
		102.15	46.09	-199.79	-91.16	-52	37.84	-363.53	440.43	199.99					10.3	13.67	-635.99	44.53	-114.87	-13.97	14.65	-25.69	-33.11
		100.78	47.61	-199.73	-91.02	-51.98	37.49	-348.63	445.28	199.99					9.55	13.28	-645.02	44.53	-114.81	-13.97	13.67	-25	-31.94
		100.78	47.06	-199.86	-91.41	-50.05	37.67	-349.61	451.17	199.99					9.38	13.28	-642.58	44.43	-112.37	-15.09	10.99	-25	-31.74
		100.15	48.82	-199.79	-91.46	-50.15	37.26	-339.9	451.17	199.99					8.79	12.84	-650.88	44.48	-112.37	-15.24	11.11	-24.22	-30.66
		98.8	49.51	-199.73	-91.55	-48.1	37.1	-337.95	456.79	199.99					8.11	12.79	-650.45	44.13	-109.65	-15.97	7.78	-23.25	-29.88
		98.63	49.56	-199.76	-91.55	-45.95	37.4	-320.56	456.54	199.99					8.2	12.49	-654.79	43.92	-106.69	-17.19	5.77	-23.44	-29.79
		97.9	50.73	-199.8	-91.6	-46.1	37.16	-308.65	461.85	199.99					7.62	12.3	-665.53	44.04	-106.57	-17.19	5.83	-22.27	-28.91
		98	50.68	-199.8	-91.8	-43.77	37.31	-306.64	466.83	199.99					7.67	12.88	-665.53	43.9	-103.76	-17.97	3.42	-22.26	-28.52
		97.22	51.9	-199.7	-91.7	-43.8	36.57	-291.02	467.77	199.99					6.98	12.06	-673.34	43.9	-103.88	-17.98	2.93	-21.8	-27.35
		96.29	53.13	-199.73	-91.81	-41.65	36.91	-291.02	472.63	199.99					7.32	11.92	-674.32	43.65	-101.09	-18.77	0.85	-20.85	-26.56
		96.08	53.31	-199.8	-91.82	-39.48	36.69	-277.83	472.63	199.99					6.63	12.12	-686.04	43.6	-97.66	-19.34	-1.71	-20.73	-26.47
		95.31	54.69	-199.69	-91.89	-39.48	36.67	-260.25	478.52	199.99					6.24	12.2	-702.64	43.56	-97.78	-19.25	-1.92	-20.41	-25.93
		95.9	54.59	-199.79	-91.89	-37.5	36.67	-261.96	484.38	199.99					6.05	12.08	-697.51	43.45	-94.6	-20.23	-3.91	-20.31	-25.38
		94.92	55.95	-199.8	-91.94	-37.43	36.22	-248.05	484.74	199.99					5.47	11.81	-709.23	43.26	-94.6	-19.83	-4.03	-19.46	-24.62
		94.53	57.03	-199.77	-92.04	-35.3	36.4	-248.29	489.99	199.99					5.27	11.5	-711.43	43.45	-91.81	-20.12	-6.47	-19.29	-22.71
		94.43	57.03	-199.8	-92.19	-33.21	36.02	-228.45	489.99	199.99					4.77	11.61	-723.14	43.31	-87.95	-20.36	-8.06	-19.14	-23.63
		93.95	58.59	-199.8	-92.04	-33.15	36.32	-211.91	495.97	199.99					4.78	11.96	-738.53	43.26	-87.92	-20.36	-8.3	-18.21	-22.41
		93.95	58.59	-199.76	-92.24	-30.91	36.42	-211.43	500.73	199.99					4.97	11.5	-739.26	43.16	-84.29	-20.46	-10.5	-18.41	-22.66
		93.45	59.76	-199.69	-92.21	-30.96	36.3	-190.92	500.85	199.99					4.88	10.94	-752.93	43.21	-84.11	-20.46	-10.01	-17.97	-21.69
		93.33	61.03	-199.8	-92.24	-28.96	36.12	-193.3	506.84	199.99					4.78	10.99	-750	43.02	-81.09	-20.61	-12.24	-17.38	-20.8
		92.96	61.3	-199.85	-92.24	-26.76	36.13	-171.94	506.84	199.99					4.15	10.94	-767.82	42.85	-77.51	-20.83	-13.92	-17.97	-21.14
		92.66	62.49	-199.73	-92.33	-26.76	36.02	-150.88	511.69	199.99					4.39	11.01	-784.42	42.85	-77.21	-20.36	-13.92	-17.19	-19.68
		92.94	62.87	-199.79	-92.43	-24.63	36.02	-150.63	517.46	199.99					4.27	10.99	-784.67	42.85	-73.79	-20.22	-15.38	-16.92	-19.73
		92.86	63.77	-199.79	-92.48	-24.71	35.63	-129.39	517.55	199.99					4.27	10.99	-808.65	42.38	-74.34	-20.22	-15.38	-16.82	-19.15
		92.75	65.23	-199.84	-92.38	-22.67	35.94	-131.77	523.19	199.99					3.9	10.84	-798.34	42.38	-70.13	-19.85	-17.09	-16.41	-18.37
		92.57	65.43	-199.8	-92.63	-20.91	35.84	-110.84	523.19	199.99					3.9	10.94	-823.3	41.99	-67.5	-19.45	-18.31	-16.21	-18.7
		92.97	66.4	-199.8	-92.68	-20.9	35.89	-88.38	528.29	199.99					4.25	10.69	-843.99	41.79	-67.63	-19.46	-18.31	-16.16	-17.29
		92.57	66.39	-199.85	-92.97	-18.97	35.89	-90.33	533.14	199.99					4.15	10.89	-844.73	41.6	-64.03	-18.87	-19.65	-15.97	-17.48
		92.66	67.92	-199.84	-92.97	-18.95	35.4	-65.92	533.17	199.99					3.9	10.33	-863.77	41.6	-64.51	-19.35	-19.78	-15.77	-17.38
		92.94	68.9	-199.86	-92.97	-17.21	35.53	-61.04	538.94	199.99					4.17	10.15	-862.3	41.01	-60.91	-18.37	-20.02	-15.45	-16.41
		93.24	68.64	-199.85	-92.97	-15.28	35.74	-35.64	538.82	199.99					4.27	10.15	-881.77	40.67	-57.63	-17.53	-21	-15.26	-16.14
		92.94	70.12	-199.83	-93.19	-15.44	35.54	-8.3	544.92	199.99					3.9	10.52	-905.27	40.48	-57.74	-17.5	-21.73	-15.44	-15.82
		92.75	70.21	-199.79	-93.37	-13.88	35.44	-9.28	548.71	199.99					4.29	10.5	-900.88	39.84	-54.5	-16.8	-21.73	-15.24	-15.72
		93.33	70.95	-199.79	-93.37	-13.97	35.54	2.93	548.8	199.99					4.44	10.14	-919.92	39.7	-54.5	-16.8	-21.73	-14.65	-15.24
		93.45	72.26	-199.79	-93.6	-12.3	35.72	3.42	554.44	199.99					4.49	10.15	-922.12	39.06	-51.39	-15.93	-23.47	-14.48	-14.89
		93.82	71.88	-199.78	-93.6	-10.94	35.74	31.25	554.08	199.99					4.76	10.11	-947.27	38.28	-48.6	-15.05	-22.58	-14.11	-14.87
		94.13	73.34	-199.8	-93.68	-10.94	35.53	64.45	558.56	199.99					4.77	10.15	-970.7	38.28	-48.71	-15.48	-23.47	-13.87	-14.87
		93.95	73.04	-199.77	-94.07	-9.38	35.42	64.45	562.47	199.99					5.16	10.06	-968.75	37.49	-45.91	-13.99	-23.5	-13.87	-14.65
		94.13	74.19	-199.8	-94.05	-9.2	35.15	95.21	562.47	199.99					5.07	10.13	-996.52	37.49	-45.96	-13.99	-23.47	-13.31	-14.09
		94.92	75.34	-199.77	-94.13	-8.13	35.15	93.75	569.34	199.99					5.76	9.76	-992.68	36.5	-43.03	-13.1	-23.47	-12.7	-14.21
		95.21	74.99	-199.8	-94.24	-6.83	35.5	123.11	568.33	199.99					5.47	9.74	-1001.89	35.54	-40.04	-11.96	-23.47	-12.82	-13.97
		95.31	76.17	-199.83	-94.51	-6.85	35.35	150.88	573.24	199.99					5.94	10.06	-1025.57	35.5	-40.16	-11.94	-23.47	-12.13	-13.88
		95.31	75.78	-199.83	-94.73	-5.66	35.53	148.19	577.15	199.99					5.86	10.15	-1025.88	34.42	-38.1	-11.04	-23.47	-12.5	-13.99
		96.09	77.15	-199.83	-94.73	-5.66	35.15	180.6	578.13	199.99					6.24	9.95	-1048.83	34.45	-38.1	-10.99	-21.73	-11.73	-13.99
		96.92	77.73	-199.81	-95.12	-4.69	35.4	179.63	581.02	199.99					6.88	10.01	-1043.46	33.2	-35.28	-9.89	-21.97	-11.33	-13.89
		96.97	77.73	-199.83	-95.03	-3.51	35.5	218.75	581.79	199.99					6.4	9.96	-1072.33	32.01	-33.19	-8.81	-21.48	-10.67	-13.78
		97.26	78.49	-199.84	-95.41	-4	35.4	249.94	585.94	199.99					7.62	9.76	-1094.24	31.98	-33.08	-8.99	-21	-10.57	-13.88
		97.24	78.51	-199.8	-95.75	-2.39	35.54	249.94	589.11	199.99					7.67	9.76	-1092.29	30.74	-30.88	-7.74	-20.51	-10.94	-13.68
		98	79.59	-199.85	-95.71	-2.37	35.54	284.67	589.6	199.99					7.81	9.76	-1117.25	30.66	-31.01	-7.76	-20.51	-9.96	-13.97
		99.02	80.42	-199.84	-96.19	-1.38	35.15	283.08	593.72	199.99					8.28	9.72	-1113.77	29.44	-29.31	-6.84	-18.55	-9.2	-14.16
		98.49	80.05	-199.86	-96.1	-0.39	35.34	319.34	593.66	199.99					7.98	9.75	-1135.01	28.13	-27.36	-5.71	-18.31	-9.57	-14.06
		99.39	80.87	-199.84	-96.4	-0.39	35.15	355.41	597.41	199.99					8.89	9.56	-1157.23	28.17	-27.36	-5.87	-17.82	-8.41	-14.36
		99.41	80.95	-199.8	-96.7	0.54	35.35	355.35	601.07	199.99					8.79	9.75	-1156.25	26.56	-25.51	-4.88	-16.36	-8.23	-14.31
		100.15	81.2	-199.84	-96.77	0.59	35.5	382.75	601.32	199.99					9.72	9.56	-1177.25	26.81	-25.45	-4.88	-16.6	-8.01	-14.85
		100.78	82.03	-199.84	-97.07	1.07	35.53	382.75	605.22	199.99					9.91	10.15	-1176.76	25.38	-23.93	-3.96	-15.26	-6.84	-14.85
		100.76	82.03	-199.79	-97.16	2.34	35.5	416.08	604.98	199.99					10.15	9.46	-1197.69	23.97	-22.51	-3.08	-12.94	-7.03	-14.89
		101.56	82.76	-199.83	-97.46	2.54	35.79	452.64	609.62	199.99					10.94	9.76	-1225.04	24	-22.48	-3.08	-12.94	-6.1	-15.34
		101.51	82.76	-199.85	-97.9	3.49	35.54	456.54	611.3	199.99					10.89	10.01	-1224.61	22.65	-20.81	-2.2	-11.75	-5.91	-15.25
		101.9	83.4	-199.84	-97.85	3.49	35.45	488.22	611.3	199.99					11.67	9.76	-1247.01	22.65	-20.87	-2.17	-11.75	-5.47	-15.48
		103.31	83.99	-199.8	-98.24	4.54	35.69	490.97	615.97	199.99					12.49	9.76	-1241.21	21.39	-19.78	-1.49	-8.76	-4.69	-16.21
		103.31	84.19	-199.85	-98.19	5.54	35.69	519.29	616.09	199.99					12.25	9.76	-1260.68	20.21	-18.59	-0.73	-7.45	-4.5	-16.11
		103.9	84.72	-199.8	-98.63	5.54	35.35	550.66	618.13	199.99					12.84	9.74	-1280.94	20.17	-18.62	-0.78	-7.35	-3.71	-16.7
		103.86	84.55	-199.8	-98.88	6.06	35.33	554.44	622.04	199.99					12.88	10.11	-1285.16	18.9	-17.7	-0.15	-4.15	-3.56	-16.5
		104.69	85.06	-199.77	-98.88	6.59	35.5	589.84	622.44	199.99					13.65	9.76	-1298.65	18.92	-17.88	-0.15	-4.52	-3.05	-17.19
		105.44	85.54	-199.82	-99.27	7.79	35.54	591.8	625.73	199.99					14.43	9.95	-1298.83	17.77	-17.35	0.63	-2.08	-1.66	-17.63
		105.56	85.5	-199.85	-99.27	8.86	35.54	624.76	625.85	199.99					14.06	9.95	-1322.27	16.58	-16.6	0.78	-0.03	-1.9	-17.6
		106.24	85.89	-199.88	-99.51	8.89	35.52	652.34	628.81	199.99					15.19	10.01	-1342.04	16.7	-16.48	1.07	-0.03	-0.81	-18.46
		106.24	85.84	-199.8	-99.85	10.15	35.54	657.71	628.88	199.99					15.19	10.01	-1340.33	15.72	-15.91	1.56	2.93	-1.03	-18.37
		107.03	86.67	-199.8	-99.85	10.13	35.5	690.92	631.84	199.99					15.97	10.01	-1353.52	15.67	-15.88	1.56	3.42	-0.3	-18.65
		107.81	86.77	-199.84	-100.05	11.41	35.35	689.21	634.64	199.99					16.58	9.95	-1357.91	14.75	-15.69	2.05	6.84	0.76	-19.78
		107.81	86.77	-199.75	-100.05	12.31	35.69	722.17	634.64	199.99					16.4	10.45	-1375.06	13.96	-15.38	2.34	9.52	0.38	-19.65
		108.59	87.35	-199.82	-100.24	12.87	35.54	749.94	636.69	199.99					17.07	10.15	-1386.41	13.96	-15.01	2.34	9.52	1.46	-19.93
		108.59	87.28	-199.8	-100.48	14.31	35.5	753.85	640.63	199.99					17.24	10.11	-1387.94	13.28	-15.26	2.71	12.7	1.54	-19.93
		109.38	87.4	-199.77	-100.42	14.06	35.79	784.91	640.63	199.99					17.72	10.69	-1405.76	13.28	-15.14	2.93	12.94	2.15	-20.72
		110.11	87.88	-199.66	-100.71	15.71	36.01	784.67	642.55	199.99					18.31	10.33	-1406.25	12.74	-15.01	3.3	16.48	2.93	-21.19
		110.15	88.09	-199.73	-100.69	17.28	36.01	820.25	642.52	199.99					18.16	10.73	-1423.34	12.18	-14.4	3.66	19.47	2.98	-21.14
		111.32	88.23	-199.77	-100.78	17.28	36.01	854.98	645.48	199.99					18.45	10.35	-1436.34	12.18	-15.26	3.86	19.5	3.31	-21.7
		111.32	88.09	-199.65	-100.98	19.12	35.69	853.27	647.95	199.99					18.92	10.79	-1441.22	11.81	-15.26	4.08	22.83	3.49	-21.83
		112.1	88.28	-199.75	-100.98	19.09	35.94	876.46	647.95	199.99					19.48	10.13	-1456.97	11.81	-15.2	3.9	23.44	4.27	-22.19
		113.18	88.87	-199.79	-100.98	20.68	35.64	878.85	650.82	199.99					20.21	10.79	-1456.54	11.67	-14.77	4.49	26.82	5.05	-22.85
		113.18	88.28	-199.77	-101.03	22.61	35.53	904.3	650.76	199.99					20.26	10.52	-1470.52	11.51	-16.1	4.87	30.15	4.69	-22.85
		113.96	88.87	-199.69	-101.12	22.44	35.84	933.65	652.8	199.99					20.8	10.94	-1488.59	11.5	-14.89	4.87	30.52	5.27	-23.44
		114.01	89.04	-199.71	-101.12	24.31	35.52	940.92	655.52	199.99					20.65	10.54	-1486.33	11.47	-16.59	5.27	34.42	5.26	-23.1
		114.84	89.06	-199.76	-101.2	24.31	35.84	968.75	655.7	199.99					21.04	10.94	-1499.02	11.5	-16.24	5.17	34.18	5.83	-23.88
		115.81	89.06	-199.66	-101.22	26.37	35.79	970.21	658.08	199.99					21.09	10.94	-1499.27	11.67	-16.91	6.03	38.09	6.05	-24.27
		115.81	89.06	-199.64	-101.18	28.17	35.99	993.1	658.08	199.99					20.9	10.94	-1511.23	11.81	-17.61	6.24	41.99	6.42	-24.32
		117.09	89.65	-199.76	-101.17	28.17	35.94	1007.75	660.1	199.99					21.92	11.13	-1523.93	11.81	-17.36	6.24	41.99	6.54	-25
		116.99	89.65	-199.8	-101.28	30.22	35.45	1007.75	660.13	199.99					22.05	10.74	-1526.37	12.2	-18.08	6.93	45.41	6.81	-24.83
		117.57	89.65	-199.54	-101.18	30.25	36.03	1035.1	660.13	199.99					22.24	11.6	-1535.1	12.2	-18.08	6.93	45.17	7.03	-25.34
		118.95	89.4	-199.77	-101.27	32.01	35.94	1035.1	664.03	199.99					22.26	11.32	-1534.67	12.49	-18.81	7.41	48.8	7.01	-25.61
		118.95	89.43	-199.77	-101.18	34.23	35.99	1061.04	664.03	199.99					22.44	11.22	-1545.84	13.23	-19.1	8.11	52.98	7.03	-25.39
		119.53	89.84	-199.66	-101.2	34.23	36.01	1093.26	666.99	199.99					22.83	11.42	-1567.38	13.26	-19.1	8.08	53.1	7.52	-25.98
		119.53	89.79	-199.76	-101.17	36.13	36.13	1093.75	667.94	199.99					22.65	11.13	-1562.5	13.82	-19.78	8.94	57.1	7.01	-25.93
		120.9	89.65	-199.82	-101.12	36.21	36.11	1120.61	667.72	199.99					23.34	11.99	-1578.13	13.96	-19.78	8.59	57.56	7.62	-25.9
		121.95	89.65	-199.77	-101.18	38.28	35.94	1117.92	669.92	199.99					23.51	12	-1575.93	14.55	-20.08	9.46	61	7.62	-26.37
		121.95	89.84	-199.8	-101.22	40.33	36.13	1138.67	669.92	199.99					23.61	12.08	-1588.32	15.23	-20.75	10.15	64.42	7.52	-26.47
		123	89.45	-199.84	-101.17	40.43	36.11	1159.67	671.88	199.99					23.82	11.72	-1600.52	15.38	-21	10.15	64.42	7.67	-26.61
		123.34	89.4	-199.74	-100.97	42.38	35.94	1163.57	672.79	199.99					23.82	11.42	-1600.71	16.2	-21.5	11.03	68.24	7.8	-26.76
		124.31	89.45	-199.73	-101.12	42.38	35.89	1190.43	672.79	199.99					23.9	12.35	-1612.67	16.01	-21.5	11.12	68.85	7.42	-27.35
		125.29	89.45	-199.85	-101.08	44.48	36.22	1183.65	673.8	199.99					23.8	12.3	-1612.24	17.09	-21.61	11.81	73	7.62	-27.54
		125.34	89.06	-199.84	-101.08	46.48	36.22	1208.98	673.8	199.99					24.3	12.38	-1618.16	18.04	-21.73	12.3	76.42	7.42	-26.85
		126.46	89.01	-199.78	-101.12	46.49	36.32	1226.5	675.75	199.99					24.41	12.49	-1625.06	18.02	-21.61	12.84	77.15	7.67	-27.06
		125.78	89.45	-199.83	-101.22	48.39	36.13	1233.89	677.61	199.99					24.41	12.19	-1625.06	18.92	-21.61	13.65	80.93	7.42	-26.96
		127.29	89.06	-199.86	-101.2	48.39	36.32	1252.93	677.61	199.99					24.58	12.49	-1631.9	19.09	-22.03	13.67	81.79	6.88	-27.15
		128.86	88.87	-199.83	-101.22	50.37	36.22	1251.46	678.59	199.99					24.99	12.88	-1632.32	20.07	-22.03	14.7	84.72	7.03	-26.9
		128.88	88.67	-199.8	-101.22	52.15	36.32	1273.38	678.59	199.99					24.81	13.13	-1635.25	21.04	-22.22	15.63	88.62	7.01	-26.76
		130.16	88.26	-199.85	-101.27	52	36.51	1296.88	680.05	199.99					24.99	13.09	-1645.75	21.07	-22.96	15.63	88.62	7.03	-26.76
		130.07	88.28	-199.81	-101.32	53.88	36.41	1292.72	680.15	199.99					24.9	13.18	-1646.55	22.14	-21.61	16.4	92.25	6.91	-26.97
		131.59	88.18	-199.84	-101.32	53.86	36.81	1316.35	680.15	199.99					24.95	13.65	-1653.56	22.22	-21.73	16	92.53	6.63	-26.97
		132.76	87.49	-199.83	-101.38	55.54	36.61	1319.34	682.07	199.99					25.34	13.82	-1653.81	23.14	-21.61	17.27	95.67	6.63	-26.71
		132.62	88.09	-199.85	-101.38	57.37	36.13	1339.36	682.07	199.99					24.99	13.65	-1658.69	24.41	-21.03	18.36	99.85	6.84	-26.86
		133.59	87.35	-199.85	-101.61	57.03	36.69	1355.41	682.5	199.99					24.9	13.62	-1661.56	24.17	-21.5	18.36	100.34	5.95	-26.47
		133.57	87.18	-199.79	-101.66	58.59	36.9	1355.41	683.96	199.99					24.99	13.65	-1664.12	24.99	-20.63	19.34	103.49	6.44	-26.32
		134.74	86.79	-199.79	-101.66	58.59	37.06	1374.76	683.96	199.99					25.29	14.06	-1672.85	24.99	-20.63	19.38	103.27	6.05	-26.39
		136.13	86.71	-199.79	-101.86	60.14	36.89	1373.54	684.05	199.99					24.99	14.06	-1669.43	26.15	-20.52	20.26	107.18	5.66	-26.49
		136.32	86.32	-199.84	-101.95	61.42	36.9	1390.14	684.05	199.99					24.76	14.06	-1667.48	26.95	-19.3	21.04	109.83	6.1	-26.28
		137.79	85.91	-199.8	-101.97	61.41	37.2	1407.96	685.55	199.99					25.37	14.06	-1672.85	26.95	-19.32	20.56	111.08	5.86	-26.2
		137.48	86.01	-199.86	-102.26	62.84	37.12	1410.1	685.91	199.99					25.59	14.36	-1671.2	27.98	-18.19	21.87	114.14	5.56	-26.18
		138.96	85.54	-199.8	-102.35	62.88	37.38	1429.63	685.58	199.99					24.99	15.09	-1676.27	27.93	-18.57	21.87	113.25	5.71	-25.59
		140.23	84.76	-199.75	-102.47	63.96	37.16	1429.44	686.52	199.99					25.37	14.84	-1675.11	28.69	-17.7	22.44	117.65	5.42	-25.44
		140.23	85.13	-199.84	-102.49	65.23	37.35	1445.25	686.77	199.99					25.34	15.14	-1677.55	29.64	-16.24	23.19	120.36	4.97	-25.61
		141.4	84.76	-199.83	-102.83	65.12	37.49	1469.24	686.89	199.99					24.9	14.7	-1676.76	29.59	-15.93	23.19	120.36	5.42	-25.49
		141.01	84.76	-199.85	-103.03	66.01	37.4	1467.77	687.38	199.99					24.99	15.19	-1675.9	30.18	-14.77	23.72	123.47	5.27	-25.38
		142.77	84.52	-199.9	-103.04	66.16	37.49	1485.84	687.47	199.99					24.78	15.77	-1675.17	30.18	-14.71	23.71	123.78	4.97	-24.8
		144.13	83.98	-199.82	-103.43	67.09	37.84	1483.4	686.98	199.99					24.21	16.01	-1681.15	31.15	-13.69	23.72	126.46	4.88	-24.66
		143.56	84.18	-199.8	-103.44	67.94	37.7	1499.94	688.35	199.99					24.1	15.67	-1680.85	31.44	-11.78	24.61	128.78	5.05	-24.85
		145.31	83.54	-199.53	-103.7	68.16	37.3	1515.14	689.21	199.99					24.31	15.77	-1673.28	31.54	-11.73	24.51	128.85	5.27	-24.62
		145.27	83.54	-199.85	-104.15	68.9	37.79	1507.75	689.21	199.99					24.31	15.81	-1675.84	32.03	-10.13	24.98	131.84	5.03	-24.32
		146.88	83.5	-199.74	-104.1	68.92	38.09	1531.74	689.21	199.99					24.11	16.01	-1670.84	32.03	-10.01	24.98	131.84	5.05	-24.22
		147.65	83.18	-199.84	-104.49	69.53	38.28	1531.25	689.42	199.99					23.63	16.38	-1671.08	32.62	-8.61	24.99	134.28	4.97	-23.93
		147.65	83.15	-199.8	-104.52	70.31	38.27	1547.36	689.33	199.99					23.62	16.4	-1670.41	33.18	-6.41	24.99	136.23	4.86	-23.85
		149	82.81	-199.75	-104.97	70.31	37.88	1566.35	689.33	199.99					23.05	16.4	-1669.92	33.18	-6.41	25.34	136.47	4.88	-23.14
		149.02	82.81	-199.79	-105.35	71.09	38.23	1565.92	689.42	199.99					23.03	16.75	-1662.54	33.57	-4.91	24.99	138.67	4.88	-23.44
		150.38	82.81	-199.79	-105.37	71.04	38.77	1578.06	689.42	199.99					22.61	17.38	-1659.12	33.54	-4.91	25.29	138.67	4.86	-23.19
		151.51	82.62	-199.69	-105.87	71.48	38.62	1578.06	689.42	199.99					22.26	17.57	-1663.09	34.18	-2.96	24.99	140.87	5.17	-22.68
		151.46	82.76	-199.79	-105.88	72.61	38.87	1595.64	690.92	199.99					22.25	17.26	-1656.68	34.46	-0.98	24.85	142.46	5.32	-22.46
		152.93	82.81	-199.8	-106.3	72.61	38.28	1607.42	691.16	199.99					21.68	17.27	-1651.18	34.55	-1.04	24.85	142.46	5.36	-22.02
		152.93	82.79	-199.65	-106.83	73.24	38.28	1608.4	691.16	199.99					21.48	17.27	-1649.41	35.11	-0.02	24.58	144.04	5.42	-22.07
		153.88	82.71	-199.77	-106.76	73.29	38.96	1620.61	690.67	199.99					21.04	17.85	-1644.71	34.95	0.96	24.56	144.29	5.35	-21.73
		154.76	82.81	-199.85	-107.32	73.97	38.77	1620.61	691.28	199.99					20.31	17.77	-1645.02	35.5	3.17	24.07	146.36	6.05	-21.8
		154.88	83.15	-199.8	-107.35	74.7	39.04	1628.85	691.28	199.99					20.31	18.16	-1636.78	35.99	5.13	23.51	147.46	5.95	-21.5
		156.24	83.15	-199.75	-107.79	74.7	38.87	1640.56	691.28	199.99					19.53	17.92	-1625.06	36.02	5.25	23.61	147.22	6.15	-21.11
		156.24	82.76	-199.77	-108.34	74.91	39.06	1640.56	691.38	199.99					19.53	18.04	-1628.05	36.5	7.81	23	148.86	6.23	-20.75
		157.62	83.5	-199.8	-108.3	75.38	39.06	1655.27	691.38	199.99					19.09	18.9	-1624.69	36.6	7.32	22.85	148.86	6.59	-20.71
		158.15	83.59	-199.69	-108.91	76.46	39.06	1655.27	691.38	199.99					18.43	18.7	-1625.06	37.1	9.22	22.22	149.84	6.63	-20.03
		158.4	83.59	-199.71	-109.03	77.15	39.04	1663.57	691.38	199.99					18.24	19.13	-1614.75	37.77	11.11	21.34	151.73	6.63	-20.22
		159.52	83.94	-199.76	-109.42	77.15	39.06	1672.36	691.38	199.99					17.63	18.55	-1600.52	37.74	11.11	21.29	151.79	7.42	-19.83
		159.56	83.98	-199.7	-110.01	78.17	39.6	1675.54	691.38	199.99					17.57	18.85	-1602.05	38.28	13.55	20.31	152.59	7.4	-19.68
		160.5	84.42	-199.76	-110.05	78.13	39.45	1685.55	691.38	199.99					16.99	19.13	-1591.31	38.28	13.15	20.31	152.28	7.42	-19.14
		161.69	84.72	-199.76	-110.57	78.88	39.75	1683.65	694.82	199.99					15.97	19.52	-1590.33	39.06	14.77	19.48	154.17	8.35	-18.51
		161.67	84.55	-199.82	-110.57	79.49	39.79	1695.25	694.34	199.99					15.97	19.48	-1580.08	40.19	17.46	18.37	154.66	8.06	-18.58
		162.84	85.89	-199.79	-111.13	79.88	39.79	1703.06	694.82	199.99					14.84	19.43	-1556.58	40.43	17.09	18.35	154.75	8.57	-18.16
		162.35	85.69	-199.98	-111.77	80.93	39.79	1695.25	695.07	199.99					14.7	19.13	-1568.6	41.01	19.04	17.26	156.74	8.59	-18.37
		163.28	86.32	-199.84	-111.72	80.95	39.84	1714.84	695.07	199.99					14.4	19.53	-1544.43	41.01	19.04	17.24	156.98	8.79	-17.97
		164.79	87.19	-199.77	-112.32	82.03	40.19	1710.88	695.28	199.99					13.28	20.12	-1552.25	42.14	21.24	16.01	157.71	9.46	-17.24
		165.19	86.81	-199.73	-112.45	83.4	39.84	1718.75	695.28	199.99					13.28	20.17	-1531.19	43.16	22.34	14.84	157.96	9.45	-17.24
		166.01	87.65	-199.8	-112.94	83.28	40.19	1722.41	695.28	199.99					12.49	20.01	-1514.16	43.15	22.95	14.79	159.42	10.13	-16.6
		165.92	87.84	-199.79	-113.58	84.55	40.14	1722.41	695.28	199.99					12.28	20.12	-1513.73	44.48	24.4	13.66	159.67	10.01	-17.23
		167.09	88.87	-199.77	-113.59	84.18	40.43	1735.11	695.28	199.99					11.01	20.7	-1500.06	44.48	25.33	13.57	159.67	10.33	-15.82
		167.92	89.65	-199.8	-114.11	85.84	40.63	1732.42	698.24	199.99					11.03	20.7	-1499.02	45.7	26.31	12.3	160.13	10.84	-15.58
		167.92	89.06	-199.85	-114.16	87.12	40.33	1738.16	698.24	199.99					10.54	20.65	-1480.96	47.06	27.82	11.22	161.87	10.84	-15.72
		169.04	90.97	-199.82	-114.79	87.18	40.43	1746.15	698.49	199.99					9.72	20.9	-1464.9	47.22	27.57	11.13	160.13	11.02	-15.24
		168.74	90.81	-199.82	-115.36	88.28	40.43	1743.1	699.16	199.99					9.45	20.69	-1463.01	48.61	29.75	9.94	163.33	11.47	-14.7
		170.29	91.4	-199.88	-115.38	88.28	40.8	1748.9	699.1	199.99					8.4	21.48	-1443.85	48.72	29.04	9.95	162.08	11.72	-14.46
		170.31	93.06	-199.8	-116.06	90.09	40.67	1751.95	699.19	199.99					7.81	21.38	-1445.25	50.34	31.23	8.94	163.94	12.08	-13.58
		170.31	92.82	-199.8	-116.11	91.4	40.63	1757.32	699.19	199.99					7.71	21.48	-1416.5	51.9	33.16	7.62	165.77	12.11	-13.72
		171.48	94.13	-199.85	-116.65	91.4	40.77	1757.57	702.15	199.99					6.98	21.39	-1397.95	51.9	32.17	7.52	165.77	12.84	-13.19
		171.48	94.04	-199.82	-117.33	93.02	40.63	1757.75	702.15	199.99					7.01	21.87	-1400.88	53.81	34.91	6.4	166.99	12.74	-12.88
		172.24	95.31	-199.76	-117.33	93.04	40.63	1765.56	702.15	199.99					6.24	22.06	-1379.15	53.7	34.91	6.4	166.99	13.26	-12.89
		172.65	96.68	-199.79	-117.97	94.53	40.97	1765.56	703.49	199.99					5.56	22.05	-1376.95	55.54	36.1	5.22	167.94	13.65	-12.13
		173.05	97.02	-199.79	-117.97	96.34	40.81	1772.46	703.49	199.99					5.44	22.02	-1361.82	57.42	37.72	4.17	169.92	13.87	-12.12
		173.63	98.02	-199.77	-118.67	96.09	40.81	1779.3	704.04	199.99					4.44	22.02	-1336.43	57.42	37.84	4.27	169.92	14.31	-11.72
		173.53	98.03	-199.84	-119.25	97.61	40.81	1777.34	705.05	199.99					4.64	22.02	-1336.43	59.37	39.18	3.17	172.12	13.92	-11.23
		174.21	99.41	-199.8	-119.23	97.63	41.21	1782.71	705.05	199.99					4.05	22.65	-1310.97	59.42	39.25	3.17	171.88	14.65	-11.13
		174.51	100.77	-199.76	-119.82	99.29	41.01	1785.1	705.05	199.99					3.13	22.65	-1315.67	61.32	40.02	2.15	172.82	14.83	-10.18
		174.7	100.78	-199.86	-119.85	100.78	41.36	1785.1	706.91	199.99					2.81	22.83	-1288.02	63.26	41.75	1.16	175.54	15.19	-9.86
		175.38	102.73	-199.86	-120.55	100.76	41.01	1784.67	707	199.99					2.1	22.85	-1265.14	63.26	41.93	1.17	175.54	15.67	-9.57
		175.34	102.34	-199.79	-121.28	102.34	41.36	1794.92	707	199.99					2.29	22.63	-1264.16	65.43	43.15	0.34	177.12	15.7	-9.57
		175.38	104.25	-199.82	-121.23	102.34	41.38	1801.64	708.86	199.99					1.51	23.39	-1246.58	65.63	43.18	0.29	177	15.89	-9.03
		175.78	105.56	-199.87	-121.83	103.9	41.4	1800.54	709.96	199.99					0.78	23.39	-1243.65	67.28	44.31	-0.5	179.08	16.7	-8.22
		175.78	105.67	-199.82	-121.88	105.56	41.4	1804.44	710.69	199.99					0.78	23.49	-1219.73	69.43	45.15	-1.09	180.63	16.4	-8.35
		175.78	107.03	-199.8	-122.58	105.44	41.36	1816.35	710.69	199.99					-0.01	23.53	-1197.75	69.48	45.41	-1.22	180.63	17.38	-7.73
		175.78	107.03	-199.87	-123.24	107.01	41.38	1816.16	711.4	199.99					0.38	23.39	-1194.4	71.39	46.51	-2.05	183.35	16.99	-7.74
		175.78	109.18	-199.82	-123.33	106.98	41.4	1820.25	711.4	199.99					0.17	24.49	-1168.95	71.3	46.13	-2	183.35	17.38	-7.33
		175.78	110.94	-199.71	-123.93	108.54	41.4	1816.35	712.83	199.99					-0.44	24.31	-1170.9	73.44	47.49	-2.56	185.42	18.26	-6.74
		175.78	110.84	-199.71	-123.93	109.76	41.75	1820.25	712.77	199.99					-0.59	24.46	-1151.86	75.37	47.84	-3.31	187.26	17.96	-6.63
		175.78	112.49	-199.76	-124.64	109.74	41.6	1834.96	713.84	199.99					-0.54	24.39	-1125.24	75.29	47.84	-3.32	187.47	18.51	-5.88
		175.78	112.49	-199.77	-125.39	111.21	41.4	1835.45	714.78	199.99					-0.69	24.49	-1125.92	77.33	48.81	-3.91	189.33	18.9	-6.2
		175.78	114.65	-199.76	-125.4	111.13	41.78	1844.24	714.32	199.99					-0.98	24.99	-1111.82	77.29	48.34	-4.3	189.33	19.41	-5.66
		175.78	116.4	-199.77	-126.17	112.3	41.65	1845.21	716.19	199.99					-1.28	24.99	-1103.52	78.9	49.77	-4.42	191.38	20.02	-5.18
		175.78	116.01	-199.79	-126.07	113.28	42.09	1851.32	716.8	199.99					-1.56	24.99	-1082.52	80.75	50.75	-4.81	193.85	19.53	-5.47
		175.68	118.26	-199.79	-126.86	113.28	42.19	1854.98	717.04	199.99					-1.49	24.95	-1057.13	80.76	50.54	-4.81	194.34	20.85	-4.69
		175.68	118.73	-199.84	-127.53	114.79	41.65	1855.22	718.02	199.99					-1.61	24.8	-1057.56	82.4	50.77	-5.47	196.53	20.58	-4.83
		174.7	119.53	-199.84	-127.48	114.75	42.09	1866.7	719.48	199.99					-1.56	25.78	-1033.69	82.03	50.77	-5.47	195.28	21.48	-4.35
		174.41	122.26	-199.77	-128.3	115.8	42.37	1864.99	719.12	199.99					-1.66	25.73	-1031.31	83.98	52.25	-5.76	198.24	21.95	-4.1
		175.15	122.22	-199.76	-128.32	116.4	42.28	1871.58	719.24	199.99					-1.86	26.12	-1012.94	85.15	52.25	-6.2	200.2	21.97	-3.71
		174.17	124.3	-199.8	-129	116.4	42.14	1878.72	720.21	199.99					-1.48	26.12	-1000.06	85.15	52.25	-6.75	200.68	22.65	-3.61
		173.92	124.01	-199.76	-129.74	117.47	42.04	1878.42	720.58	199.99					-1.56	25.78	-1000.06	86.8	52.72	-6.67	202.15	22.63	-3.71
		173.63	125.78	-199.76	-129.79	117.57	42.14	1890.14	720.46	199.99					-1.95	26.94	-986.33	86.77	52.72	-6.64	202.39	23.53	-3.42
		172.65	127.73	-199.85	-130.57	118.06	42.47	1882.75	720.67	199.99					-1.49	26.51	-982.42	87.88	52.49	-7.15	204.07	24.7	-2.94
		172.65	128.3	-199.84	-130.47	118.95	42.37	1890.56	720.67	199.99					-1.38	26.93	-965.09	89.06	53.59	-7.53	205.05	24.39	-2.98
		172.22	129.88	-199.71	-131.27	118.95	42.16	1905.27	722.41	199.99					-1.47	26.51	-936.04	89.06	53.59	-7.53	206.3	25.37	-2.78
		172.26	130.07	-199.85	-132	119.48	42.37	1905.76	722.53	199.99					-1.39	26.9	-942.44	90.09	54.2	-8.03	208.25	25.38	-2.94
		171.68	132.03	-199.79	-132.01	119.48	42.47	1913.57	722.41	199.99					-1.47	27.34	-920.41	90.23	53.71	-8.06	207.95	26.27	-2.49
		170.29	134.18	-199.69	-132.75	120.12	42.67	1910.1	722.41	199.99					-1.38	27.1	-918.95	90.99	54.2	-9	209.72	27.14	-2.54
		170.31	134.38	-199.85	-132.72	120.3	42.38	1923.34	722.63	199.99					-1.28	27.69	-899.9	91.75	54.2	-9.11	211.18	26.93	-2.49
		169.53	135.74	-199.8	-133.4	120.31	42.57	1932.37	722.63	199.99					-0.88	27.88	-884.89	91.75	54.2	-9.03	211.3	28.27	-2.74
		169.53	136.32	-199.75	-134.19	120.9	42.77	1938.96	722.63	199.99					-0.83	27.64	-885.74	92.38	54.32	-9.57	212.77	28.13	-2.17
		168.55	138.23	-199.76	-134.19	120.9	42.55	1945.25	722.63	199.99					-0.93	28.31	-871.15	92.38	54.69	-9.52	212.65	29.47	-2.15
		167.38	140.43	-199.85	-134.86	121.04	42.38	1951.17	722.63	199.99					-0.69	28.51	-873.05	92.92	54.2	-10.25	214.72	30.35	-2.39
		167.27	140.43	-199.8	-134.81	121.09	42.92	1959.96	722.63	199.99					-0.58	28.27	-852.54	93.24	54.69	-10.94	215.27	30.07	-2.44
		166.01	142.16	-199.78	-135.63	121.09	42.82	1970.21	722.63	199.99					-0.48	28.2	-836.43	93.41	54.69	-10.94	215.3	31.42	-2.15
		166.36	142.26	-199.71	-136.23	121.48	42.47	1972.17	722.63	199.99					-0.7	28.27	-839.9	93.45	54.2	-11.96	217.22	31.63	-2.44
		164.84	144.09	-199.8	-136.23	121.09	43.05	1976.5	725.59	199.99					-0.05	28.9	-822.27	93.31	54.2	-11.72	216.8	32.42	-2.37
		163.28	145.31	-199.79	-136.91	121.88	42.67	1986.08	725.59	199.99					0.38	29.29	-821.35	93.63	54.2	-12.33	217.77	33.5	-2.35
		163.28	146.04	-199.8	-136.91	121.68	42.86	1993.1	722.63	199.99					0.34	29.29	-804.75	93.8	54.2	-13.28	219.18	33.57	-2.36
		162.79	148	-199.79	-137.45	121.68	42.85	1999.88	725.59	199.99					0.59	29.44	-785.16	93.8	53.92	-13.28	219.12	34.76	-2.49
		162.79	148.03	-199.72	-138.17	121.88	42.28	1999.88	725.83	199.99					0.78	28.51	-785.16	93.85	54.2	-14.11	219.97	34.55	-2.37
		161.13	149.76	-199.73	-138.09	121.68	42.76	1999.88	725.59	199.99					1.15	29.69	-775.45	93.85	53.71	-14.06	220.21	35.79	-2.17
		159.76	151.54	-199.78	-138.6	121.68	42.67	1999.88	726.07	199.99					1.9	30.07	-774.9	93.56	53.71	-15.09	220.67	36.69	-2.35
		159.76	151.37	-199.8	-138.68	121.88	43.02	1999.88	725.83	199.99					1.46	29.88	-759.77	93.37	52.72	-16.16	221.68	36.91	-2.59
		158.15	153.5	-199.73	-139.21	121.88	43.04	1999.88	722.63	199.99					2.73	30.07	-744.14	93.37	53.22	-16.16	221.68	38.09	-2.44
		158.5	153.31	-199.82	-139.65	121.09	42.57	1999.88	726.07	199.85					2.2	29.77	-750	93.06	52.72	-17.24	222.17	37.67	-2.39
		157.03	155.17	-199.85	-139.7	121.88	42.92	1999.88	726.32	199.8					2.59	30.56	-742.25	92.92	52.61	-17.29	222.63	38.92	-2.59
		155.56	156.23	-199.71	-140.13	121.88	42.92	1999.88	725.59	199.11					3.13	30.56	-736.33	92.92	52.25	-18.46	222.6	39.82	-2.59
		155.74	156.63	-199.64	-140.14	121.92	42.77	1999.88	725.83	198.82					3.13	30.56	-720.7	92.28	51.51	-19.74	222.63	39.84	-2.35
		154.69	158.2	-199.74	-140.48	121.88	42.86	1999.88	726.32	197.65					3.69	30.42	-711.43	92.27	51.51	-19.78	222.63	40.67	-2.74
		153.9	158.5	-199.79	-140.93	121.95	42.77	1999.88	726.07	196.78					3.51	30.66	-714.97	91.94	50.77	-20.95	222.63	40.7	-2.74
		153.13	160.11	-199.72	-140.87	121.95	42.67	1999.88	725.83	197.05					4.38	31.01	-707.09	91.79	50.77	-21.1	222.63	41.79	-2.74
		151.56	161.03	-199.76	-141.21	122.05	43.04	1999.88	726.32	196					4.97	31.1	-702.21	91.36	50.54	-22.46	222.63	42.66	-2.76
		151.56	161.03	-199.79	-141.19	121.68	43.02	1999.88	726.32	195.95					4.77	31.3	-694.4	90.58	49.68	-23.85	222.63	42.38	-2.74
		150.38	162.79	-199.84	-141.5	122.24	42.65	1999.88	726.32	194.53					5.65	31.24	-680.18	90.8	49.74	-23.83	222.63	43.24	-2.74
		150.29	162.46	-199.74	-141.7	122.25	42.55	1999.88	726.07	193.55					5.36	31.4	-681.64	90.14	48.77	-25.3	222.63	43.04	-2.47
		148.82	164.01	-199.84	-141.72	122.26	42.65	1999.88	726.32	193.65					6.15	31.88	-675.84	89.84	48.77	-25.29	222.63	43.99	-2.78
		147.65	165.53	-199.73	-141.89	122.65	42.37	1999.88	725.59	193.05					6.79	31.63	-675.84	89.75	48.22	-26.71	222.6	44.53	-2.56
		147.65	165.43	-199.79	-141.88	122.65	42.72	1999.88	725.59	192.96					6.84	31.84	-668.46	88.87	47.24	-28.08	222.63	44.38	-2.49
		146.48	166.36	-199.85	-142.02	123	42.67	1999.88	725.59	191.4					7.62	31.84	-661.13	88.87	47.12	-28.32	222.63	45.31	-2.74
		146.09	166.01	-199.69	-142.1	123.34	42.77	1999.88	725.59	191.01					7.62	31.84	-661.62	88.18	46.39	-29.71	222.17	44.53	-2.56
		145.12	167.57	-199.71	-142.09	122.65	42.36	1999.88	725.59	190.97					8.2	32.71	-654.79	88.23	46.6	-29.74	222.17	45.69	-2.37
		144.09	168.45	-199.8	-142.03	123.72	42.26	1999.88	726.07	189.75					9.38	32.62	-656.43	87.41	45.39	-31.3	222.17	46.07	-2.49
		143.85	168.56	-199.74	-141.99	124.29	42.57	1999.88	726.07	189.84					9.18	32.03	-648.93	86.71	44.86	-32.76	221.68	45.9	-2.39
		142.77	169.53	-199.65	-142	124.31	42.55	1999.88	725.59	189.01					9.94	32.62	-642.82	86.67	44.8	-32.76	221.44	46.09	-2.35
		142.66	169.53	-199.86	-141.85	124.78	42.57	1999.88	725.59	187.6					9.76	32.03	-645.75	85.94	43.82	-34.23	220.64	46.09	-2.1
		141.79	170.31	-200	-141.8	124.8	42.26	1999.88	725.59	187.88					10.54	32.52	-644.59	86.03	43.88	-34.3	220.64	46.88	-2
		140.63	171.09	-199.61	-141.63	125.59	42.14	1999.88	722.63	187.11					11.52	33.15	-645.02	85.15	42.97	-35.74	220.21	46.46	-2.05
		140.67	171.68	-199.69	-141.69	125.78	42.28	1999.88	722.63	187.3					11.67	33.25	-644.65	84.55	41.93	-37.16	219.48	46.68	-2.1
		139.45	172.06	-199.7	-141.36	125.68	42.09	1999.88	722.63	186.03					12.26	33.15	-640.14	84.56	41.87	-37.21	219.6	47.14	-2.08
		139.06	172.24	-199.77	-141.06	126.56	42.09	1999.88	722.63	185.13					12.4	33.11	-636.96	83.98	41	-38.67	218.99	46.95	-1.49
		138.28	173.04	-199.74	-141.24	126.56	41.75	1999.88	722.63	185.15					13.13	33.5	-635.01	84.03	41	-38.7	218.14	47.22	-1.81
		137.2	173.63	-199.85	-140.75	127.34	41.94	1999.88	722.63	184.45					13.62	33.35	-635.01	83.35	41	-39.97	217.22	46.68	-1.66
		137.79	173.62	-199.83	-140.75	128.31	41.75	1999.88	722.63	184.56					13.87	33.19	-631.9	82.76	39.92	-41.21	216.28	46.88	-1.86
		136.32	174.17	-199.74	-140.44	128.47	41.77	1999.88	722.6	183.57					14.36	33.4	-634.83	82.76	39.06	-41.31	215.85	46.88	-1.49
		136.42	174.61	-199.79	-139.92	129.27	41.94	1999.88	722.53	182.03					14.36	33.59	-629.39	82.03	39.18	-42.29	215.3	46.88	-1.51
		135.54	174.66	-199.77	-139.94	129.27	41.4	1999.88	722.41	182.03					15.14	34.18	-631.35	82.01	39.06	-42.48	215.3	46.48	-1.37
		134.74	175.73	-199.79	-139.56	130.16	41.36	1999.88	721.68	181.98					15.63	34.38	-632.32	81.59	38.7	-43.57	214.23	46.09	-1.37
		134.56	175.1	-199.8	-139.5	130.95	41.4	1999.88	720.67	181.62					15.81	34.38	-628.42	81.1	38.09	-44.65	213.26	46.09	-0.99
		134.38	175.73	-199.85	-138.99	130.95	41.36	1999.88	720.67	180.47					16.39	34.38	-632.32	81.05	38.09	-44.74	213.26	45.9	-0.98
		134.38	175.78	-199.82	-138.48	131.98	41.4	1999.88	720.46	179.88					16.38	34.38	-632.32	80.66	37.72	-45.62	211.4	46.07	-1.18
		132.81	176.46	-199.76	-138.5	131.98	40.81	1999.88	720.46	179.78					16.75	34.74	-632.93	80.76	37.72	-45.73	211.85	45.31	-0.78
		132.03	176.46	-199.79	-137.84	132.79	41.01	1999.88	720.21	178.51					17.09	35.13	-635.25	80.17	37.09	-46.59	211.3	44.92	-0.83
		132.71	176.51	-199.87	-137.88	133.59	40.92	1999.88	720.58	178.86					17.43	34.56	-633.3	79.88	37.09	-47.36	209.96	45.12	-0.44
		131.63	176.56	-199.67	-137.4	133.79	41.01	1999.88	719.24	178.2					17.57	34.42	-633.79	79.88	37.6	-47.27	209.96	44.52	-0.38
		131.54	176.56	-199.7	-136.57	134.55	40.81	1999.88	719.6	176.56					17.72	34.45	-635.25	79.64	37.54	-48	209.47	44.48	-0.6
		131.24	176.56	-199.77	-136.72	134.56	40.63	1999.88	719.12	177.15					17.77	35.15	-638.73	79.64	37.09	-48.07	209.35	44.48	-0.54
		130.55	177.15	-199.71	-135.99	135.52	40.43	1999.88	716.8	175.78					17.92	35.15	-639.89	79.47	37.78	-48.68	207.98	43.55	0.29
		130.66	177.15	-199.79	-136.02	136.3	40.63	1999.88	717.25	175.78					18.24	35.52	-646	79.08	37.84	-49.32	207	43.06	0.29
		129.97	177.25	-199.82	-135.35	136.13	40.38	1999.88	717.77	175.15					18.37	35.15	-646.61	78.9	38.09	-49.27	206.97	43.06	0.34
		130.07	177.29	-199.73	-134.76	137.16	40.43	1999.88	716.06	173.82					18.26	35.5	-638.79	78.9	38.57	-49.71	206.02	43.16	0.29
		129.49	177.25	-199.77	-134.77	137.19	39.84	1999.88	716.67	174.17					18.45	35.79	-646	78.9	39.06	-49.66	206.54	42.47	0.73
		129.49	177.25	-199.83	-133.99	137.88	39.65	1999.88	715.82	173.03					18.41	35.72	-646.48	78.7	39.43	-50.22	205.05	41.94	0.78
		129.29	176.56	-199.85	-134.03	138.28	39.65	1999.88	715.3	173.24					18.7	35.53	-652.83	78.69	40.02	-50.42	204.83	42.04	0.76
		128.51	177.34	-199.87	-133.4	138.28	39.84	1999.88	714.78	172.06					18.35	35.72	-657.23	78.81	39.98	-50.44	204.07	40.81	0.78
		128.86	177.34	-199.84	-132.51	139.06	39.65	1999.88	714.23	171.09					18.31	35.99	-650.63	78.51	41	-50.78	203.86	41.4	1.16
		128.49	177.25	-199.82	-132.67	139.06	39.06	1999.88	714.29	171.09					18.37	36.13	-657.23	78.51	40.89	-50.71	203.98	40.81	1.46
		128.13	177.29	-199.74	-132.05	139.84	39.06	1999.88	712.86	170.31					18.16	36.13	-650.45	78.51	41.93	-50.83	203.13	40.43	1.76
		128.13	176.56	-199.73	-132.08	140.28	39.06	1999.88	712.86	170.26					18.42	36.32	-658.2	78.27	43.18	-51.12	202.15	40.09	1.95
		127.93	176.56	-199.8	-131.34	140.43	39.01	1999.88	712.37	168.7					18.24	36.4	-664.12	78.51	43.18	-50.93	202.39	39.64	2.05
		127.93	176.56	-199.64	-130.66	140.81	39.4	1999.88	711.88	167.94					18.15	36.51	-664.31	78.27	44.89	-51.18	201.17	39.79	1.95
		127.29	176.56	-199.76	-130.69	140.8	38.18	1999.88	711.4	167.85					17.76	36.9	-674.8	78.27	44.62	-51.2	200.93	39.04	2.59
		127.29	176.37	-199.76	-130.1	141.01	38.72	1999.88	711.4	166.79					17.57	36.52	-666.99	78.13	45.91	-51.28	200.44	38.28	3.13
		126.56	175.78	-199.55	-129.92	141.38	38.28	1999.88	711.4	167.14					17.86	36.47	-673.83	78.03	47.79	-51.28	199.19	38.09	2.73
		126.56	175.78	-199.41	-129.39	141.38	38.28	1999.88	710.69	165.8					17.47	36.32	-676.76	77.93	47.79	-51.28	199.19	37.88	3.31
		126.51	175.78	-199.43	-128.71	141.4	39.06	1999.88	710.69	164.82					17.27	36.79	-679.75	77.73	48.81	-51.28	198.97	37.87	3.3
		126.56	175.68	-199.44	-128.7	141.4	37.88	1999.88	710.69	164.06					16.8	37.28	-683.65	77.61	49.68	-51.29	198.97	36.89	3.31
		126.56	175.29	-199.29	-128.11	141.4	38.18	1999.88	708.92	163.28					16.94	37.49	-679.75	77.34	51.39	-50.98	198	36.81	4.15
		126.56	175.34	-199.31	-128.13	141.4	38.18	1999.88	709.72	163.96					16.99	37.08	-681.15	77.29	52.72	-51.18	197.75	36.72	4.49
		126.56	174.81	-199.26	-127.44	141.79	38.26	1999.88	708.86	162.35					16.4	37.19	-692.44	77.15	53.34	-51.18	197.75	36.28	5.07
		126.37	175.1	-199.54	-126.9	141.4	37.88	1999.88	707	161.5					16.4	37.48	-692.32	77.15	55.11	-51.08	197.02	36.67	5.07
		125.78	174.31	-199.28	-126.86	141.77	37.49	1999.88	707	161.03					15.92	37.84	-694.4	76.93	55.11	-51.17	197.02	35.94	5.56
		126.37	174.3	-199.24	-126.28	141.4	37.3	1999.88	707	159.55					15.67	37.45	-693.85	76.51	56.63	-51.17	195.28	35.42	6.15
		126.37	174.4	-199.29	-126.22	141.4	37.49	1999.88	707	160.15					15.67	37.67	-698.3	75.78	58.81	-51.08	195.07	35.94	6.24
		125.78	173.63	-199.11	-125.73	141.4	37.31	1999.88	706.79	159.18					15.43	37.49	-700.2	75.78	59.07	-51.08	195.19	35.11	7.03
		125.78	173.82	-199.05	-125.01	141.01	36.81	1999.88	705.05	157.76					15.14	37.48	-700.26	75.38	60.76	-50.98	194.82	35.35	7.03
		125.78	173.29	-199.08	-125.05	141.01	36.81	1999.88	705.05	157.76					14.79	37.84	-702.27	75.68	60.97	-51.17	195.07	34.76	7.81
		125.78	172.65	-198.96	-124.51	141.01	36.72	1999.88	704.07	156.2					14.43	37.84	-706.05	75.29	63.42	-51.18	193.85	34.76	8.4
		125.38	172.65	-198.93	-124.51	140.7	37.1	1999.88	704.96	156.98					14.43	37.49	-706.05	74.6	64.44	-51.28	193.33	34.72	8.4
		125.78	171.95	-198.86	-123.85	140.63	36.81	1999.88	704.07	155.52					14.36	37.84	-711.18	74.6	64.44	-51.42	194.34	34.72	9.42
		125.78	172.24	-198.74	-123.34	140.43	36.81	1999.88	703.49	153.9					14.01	37.79	-707.15	74.07	67.32	-51.48	193.12	34.45	9.18
		125.78	172.06	-198.72	-123.32	140.43	36.03	1999.88	703.49	154.29					13.62	38.28	-709.47	74.02	66.39	-51.47	191.38	34.38	10.14
		125.78	171.68	-198.64	-122.66	139.84	36.12	1999.88	703.13	153.17					13.28	38.28	-711	73.39	68.34	-51.76	191.38	34.38	11.13
		125.73	171.68	-198.61	-122.75	139.7	36.12	1999.88	703.13	152.98					12.88	38.18	-711.43	72.83	70.74	-51.81	191.38	34.38	10.94
		125.76	171	-198.46	-122.15	139.65	36.32	1999.88	702.15	151.56					12.88	38.28	-712.89	72.65	71.04	-52	191.35	34.03	11.81
		125.78	171.04	-198.4	-121.49	139.06	36.22	1999.88	701.17	150.38					12.88	37.88	-711.18	72.06	72.74	-52.49	191.35	34.18	12.11
		125.78	169.53	-198.4	-121.5	139.06	35.52	1999.88	702.15	150.76					12.88	38.28	-711.91	72.22	72.25	-52.47	191.35	33.94	12.39
		125.38	170.12	-198.19	-121	138.96	35.74	1999.88	699.19	149.41					12.35	38.23	-714.9	71.58	74.43	-52.88	190.43	33.84	13.87
		125.78	170.21	-198.19	-120.92	138.28	35.52	1999.88	699.19	149.07					11.81	38.62	-715.33	70.85	76.11	-53.52	190.92	33.84	14.01
		125.38	169.53	-197.97	-120.29	138.28	35.15	1999.88	699.19	148.39					11.69	38.28	-713.13	71.04	76.11	-53.32	190.92	33.79	14.75
		125.77	169.53	-197.7	-119.72	138.28	35.52	1999.88	698.97	147.26					12.11	38.28	-708.5	70.26	78.11	-54	190.92	33.94	14.84
		125.73	169.13	-197.63	-119.68	138.28	34.74	1999.88	698.73	147.26					11.91	38.62	-709.23	70.21	78	-54.44	190.43	33.86	16
		125.73	168.63	-197.36	-119.06	138.18	34.76	1999.88	698.73	146.09					11.42	38.28	-709.11	69.48	79.09	-54.69	190.43	33.94	17.19
		125.78	168.9	-197.34	-119.06	137.88	34.74	1999.88	698.24	146.09					11.6	38.28	-709.23	68.94	81.67	-55.47	189.39	33.79	17.27
		125.38	168.06	-197.15	-118.55	138.18	34.74	1999.88	695.28	145.12					11.13	38.62	-702.27	68.94	80.02	-55.47	189.42	33.59	18.16
		125.78	168.9	-196.27	-117.77	137.84	34.76	1999.88	695.28	143.95					11.22	38.28	-702.21	68.35	82.02	-56.25	190.43	33.98	18.06
		125.78	167.55	-196.22	-117.76	137.84	34.03	1999.88	695.28	144.09					11.13	38.28	-705.08	68.31	82.02	-56.2	190.92	33.89	19.34
		125.78	167.27	-195.47	-117.08	137.87	33.59	1999.88	695.28	143.33					10.4	38.28	-707.09	67.92	83.86	-56.98	190.43	33.59	20.29
		125.78	167.26	-195.5	-117.19	137.87	34.03	1999.88	695.28	143.21					10.64	38.23	-697.75	67.38	85.45	-57.93	191.16	34.08	20.29
		125.78	166.99	-194.89	-116.41	137.87	34.18	1999.88	695.28	142.28					10.6	38.77	-692.5	67.19	84.96	-58.45	191.16	34.38	21.48
		125.73	167.09	-194.19	-115.72	138.23	34.42	1999.88	695.28	141.36					10.53	38.28	-697.27	67.14	86.36	-58.81	191.16	34.55	21.29
		125.38	166.4	-194.19	-115.7	137.88	33.15	1999.88	695.07	141.01					10.14	38.67	-694.4	67.14	86.36	-58.91	191.16	33.98	22.63
		125.78	165.81	-193.12	-114.95	138.23	33.35	1999.88	695.07	139.84					10.11	38.87	-686.52	66.77	86.9	-59.86	191.28	34.45	23.8
		125.78	165.77	-193.36	-114.94	138.28	33.15	1999.88	695.07	140.43					9.76	38.28	-679.75	66.6	87.88	-60.74	191.38	34.18	23.63
		125.78	165.63	-192.36	-114.26	138.28	33.15	1999.88	694.82	139.75					9.18	38.28	-676.27	66.6	88.56	-60.94	191.38	34.18	24.99
		125.78	165.67	-191.12	-113.49	138.96	33.18	1999.88	694.34	138.28					9.56	38.28	-676.03	66.4	89.48	-61.87	193.12	34.56	24.78
		125.78	165.23	-191.33	-113.49	138.87	32.03	1999.88	694.82	138.87					9.52	38.28	-669.43	66.4	89.11	-61.87	193.24	34.55	25.63
		126.17	164.84	-190.17	-112.7	139.06	32.4	1999.88	691.38	137.88					8.98	38.28	-666.5	66.4	90.79	-63.39	193.24	34.47	26.93
		125.78	164.65	-190.26	-112.74	139.79	32.03	1999.88	691.38	137.88					8.98	38.66	-661.13	66.4	90.03	-63.97	194.34	34.42	26.54
		126.17	164.06	-188.95	-111.84	139.7	32.4	1999.88	694.34	136.91					8.98	38.65	-649.66	66.2	90.76	-63.99	193.12	34.76	28.13
		126.37	164.06	-187.19	-111.02	140.43	32.03	1999.88	691.38	136.8					8.74	38.66	-654.54	66.75	91.19	-64.85	195.07	34.91	27.69
		125.78	163.96	-187.4	-111.13	140.43	31.63	1999.88	691.38	136.69					8.06	38.28	-648.93	66.75	90.32	-64.87	195.07	35.11	28.51
		126.56	163.23	-185.78	-110.25	140.81	31.62	1999.88	691.38	135.54					8.47	38.27	-648.5	66.99	91.81	-65.82	195.19	35.11	29.64
		126.56	163.28	-185.8	-110.21	141.4	31.63	1999.88	691.38	135.15					8.35	38.18	-640.63	67.27	91.29	-66.82	195.28	35.11	29.78
		126.54	163.18	-183.99	-109.47	141.4	31.63	1999.88	691.38	134.76					7.81	38.18	-629.15	67.28	92.27	-66.82	195.28	34.95	30.44
		126.46	162.84	-182.19	-108.6	142.28	31.63	1999.88	691.38	134.38					8.2	38.28	-631.1	67.57	92.77	-68.37	197.02	34.76	30.25
		126.56	162.35	-182.18	-108.5	142.28	30.56	1999.88	691.38	134.18					7.71	38.27	-625.06	67.57	92.65	-67.72	197.02	35.15	31.4
		126.55	161.5	-179.99	-107.72	143.36	30.91	1999.88	691.38	133.98					7.81	38.28	-625.06	68.07	92.96	-68.51	197.51	34.94	32.03
		126.56	162.01	-179.99	-107.67	144.04	30.85	1999.88	691.38	133.98					7.03	38.28	-619.63	68.6	94.48	-69.36	198.24	35.35	31.98
		126.56	161.52	-177.87	-106.76	143.95	30.91	1999.88	691.38	132.81					7.37	38.28	-610.84	68.7	93	-69.38	198.97	35.5	32.71
		126.56	161.71	-175.38	-105.87	144.53	31.01	1999.88	691.38	131.98					7.52	38.28	-613.34	69.43	93.44	-70.04	198.97	35.15	32.42
		126.56	161.32	-175.37	-105.88	144.53	30.07	1999.88	691.38	132.03					6.24	38.28	-601.62	69.34	93.44	-69.97	198.73	35.64	32.81
		126.95	160.54	-172.85	-104.93	145.9	30.07	1999.88	691.38	131.62					7.03	38.18	-604	69.91	93.26	-70.7	199.04	35.54	33.59
		127.15	160.5	-172.85	-104.98	146.92	30.13	1999.88	691.38	131.42					6.98	38.23	-592.29	70.68	93.44	-71.14	199.19	35.54	32.81
		127.15	160.52	-169.97	-104.13	146.95	29.78	1999.88	691.38	131.13					6.59	38.18	-581.3	70.69	93.44	-71.12	199.19	36.11	33.94
		126.95	160.15	-167.13	-103.12	147.63	30.07	1999.88	691.38	130.26					6.59	37.84	-584.23	71.48	93.23	-71.53	200.44	35.69	33.96
		127.29	160.11	-167.13	-103.12	147.65	29.1	1999.88	691.38	130.07					6.2	38.28	-572.51	71.29	93	-71.39	200.56	36.12	34.38
		127.15	159.28	-163.92	-102.37	148.63	29.49	1999.88	691.38	128.9					5.66	37.88	-575.26	72.24	92.9	-71.83	200.2	35.74	34.76
		127.15	159.37	-164.06	-102.35	149.56	29.1	1999.88	691.38	129.69					5.96	38.28	-558.84	73	92.47	-72.17	201.17	36.12	34.72
		127.34	158.94	-160.69	-101.39	149.56	29.49	1999.88	691.16	128.51					5.71	38.13	-554.75	73.44	92.47	-72.17	201.17	36.13	34.94
		127.69	158.59	-157.14	-100.63	150.38	29.49	1999.88	691.38	128.31					5.81	38.28	-551.76	73.82	92.03	-72.17	200.65	35.99	35.06
		127.73	158.59	-157.23	-100.59	150.38	28.47	1999.88	691.38	128.17					5.27	37.88	-539.31	73.82	92.25	-72.27	201.17	35.94	34.95
		127.34	157.81	-153.64	-99.66	151.46	28.2	1999.88	691.38	127.34					5.03	38.23	-539.55	74.6	91.29	-72.27	201.54	36.4	35.15
		127.34	157.81	-153.47	-99.66	152.29	28.9	1999.88	691.38	127.2					5.17	38.27	-527.83	74.8	91.25	-72.17	201.17	35.84	35.13
		127.93	157.71	-149.85	-98.93	152.29	28.7	1999.88	691.35	126.46					5.07	38.26	-523.5	75.38	90.76	-72.17	201.54	36.03	35.5
		127.93	156.93	-146.17	-97.95	153.03	28.49	1999.88	691.38	125.38					4.88	37.88	-531.25	75.78	89.83	-71.97	202.15	36.02	35.54
		128.3	157.03	-145.99	-98.05	152.93	28.13	1999.88	691.38	125.38					4.76	38.23	-510.86	75.78	90.06	-72.02	202.15	36.32	35.4
		128.17	156.63	-141.89	-97.17	153.51	28.3	1999.88	691.16	124.6					4.64	37.88	-509.83	76.56	89.6	-71.73	202.15	36.02	35.4
		128.31	156.59	-141.89	-97.29	154.29	27.94	1999.88	691.16	124.8					4.29	37.88	-502.44	77.25	87.88	-71.34	202.15	36.02	35.4
		128.31	156.04	-137.85	-96.49	154.27	27.93	1999.88	691.28	123.8					4.09	38.09	-496.58	77.15	87.88	-71.49	202.15	36.03	35.15
		128.51	156.14	-133.61	-95.75	154.88	28.17	1999.88	690.92	122.61					4.25	38.18	-494.14	77.73	87.52	-70.75	202.15	36.13	35.54
		128.49	155.94	-133.6	-95.75	154.88	27.29	1999.88	690.43	122.63					3.69	37.84	-492.25	77.73	86.88	-70.85	202.15	36.21	35.35
		128.49	155.17	-129.54	-95.03	155.27	27.34	1999.88	690.92	121.48					3.51	37.74	-482.91	78.03	86.3	-70.36	202.15	36.13	35.11
		128.51	155.07	-129.25	-95.04	155.85	27.2	1999.88	689.42	121.44					3.51	37.79	-474.55	78.3	85.45	-69.73	201.17	36.32	35.06
		128.76	154.69	-124.91	-94.34	155.95	26.95	1999.88	689.42	120.21					3.31	37.84	-468.26	78.3	84.96	-69.73	201.17	36.5	35.15
		128.51	154.88	-120.43	-93.6	156.2	27.29	1999.88	689.21	119.13					3.47	37.87	-465.33	78.3	83.74	-69.09	201.17	36.03	35.15
		128.86	154.25	-120.56	-93.6	156.1	26.86	1999.88	689.21	119.13					3.49	37.84	-458.01	78.3	83.5	-69.07	201.17	36.42	34.76
		128.86	153.88	-115.98	-92.97	156.24	26.9	1999.88	689.21	117.67					3.31	37.88	-458.5	78.27	82.02	-68.19	200.68	36.32	34.72
		128.51	153.51	-116.41	-93.02	156.62	26.56	1999.88	689.21	117.86					3.31	38.18	-451.42	78.03	80.06	-67.68	200.68	36.32	34.76
		128.51	153.17	-111.55	-92.33	156.62	26.37	1999.88	687.47	116.4					3.13	37.88	-434.08	78.2	80.06	-67.68	200.68	36.51	34.52
		128.81	153.27	-107.03	-91.8	156.93	26.93	1999.88	686.89	115.28					2.93	37.45	-434.08	77.64	79.04	-66.81	199.19	36.03	34.67
		128.51	152.93	-106.98	-91.55	156.98	26.37	1998.96	686.89	114.82					2.93	37.38	-425.84	77.69	78.98	-66.7	199.19	36.61	34.42
		128.86	152.15	-102.56	-91.11	156.88	26.16	1999.88	685.91	113.96					2.54	37.84	-424.32	76.95	76.89	-66.01	198.97	36.52	34.18
		128.86	152.34	-102.54	-91.06	156.63	26.17	1997.56	686	113.67					2.34	37.88	-415.04	76.37	74.94	-65.05	198.24	36.47	33.84
		128.51	152.15	-98.05	-90.48	156.63	26.12	1989.75	684.54	112.01					2.93	37.4	-406.25	76.37	75.18	-65.05	198.24	36.81	34.18
		128.88	151.56	-93.6	-89.94	156.54	25.78	1989.99	683.62	110.94					2.93	37.79	-402.83	75.34	72.88	-64.06	197.75	36.91	33.89
		128.86	150.73	-93.6	-89.89	156.59	25.78	1987.79	684.05	110.89					2.93	37.35	-394.59	75.34	72.25	-64.26	197.75	36.69	33.59
		128.31	150.78	-89.11	-89.46	156.59	25.78	1986.21	682.56	109.55					2.78	37.79	-396.97	74.21	71.17	-63.29	197.02	37.01	33.5
		128.31	150.78	-89.11	-89.5	156.05	25.78	1979.98	682.98	109.42					2.73	37.45	-384.83	72.65	69.34	-62.5	195.28	36.81	33.4
		128.49	150.34	-84.91	-88.87	156.05	25.78	1976.07	681.88	107.62					3.13	37.84	-375.06	72.85	69.03	-62.5	195.28	36.81	32.81
		128.49	150.38	-80.57	-88.33	155.86	25.78	1970.46	680.05	106.2					2.93	37.48	-375.06	71.48	67.38	-61.72	195.07	37.12	32.81
		127.93	149.68	-80.57	-88.43	155.86	24.99	1970.21	680.05	106.13					2.93	37.38	-371.15	71.48	67.26	-61.72	195.07	37.01	32.81
		128.3	149.02	-76.47	-87.8	155.44	25.37	1970.21	678.71	103.9					3.2	37.45	-367.68	69.53	64.44	-60.94	193.85	37.18	32.42
		128.2	149.17	-76.39	-87.79	155.07	25.34	1960.45	678.71	104.64					2.81	36.99	-360.35	68.05	62.48	-59.91	193.12	37.01	32.03
		128.13	148.82	-72.27	-87.32	155.07	24.99	1952.64	675.75	102.93					2.78	37.2	-349.61	68.04	62.48	-59.96	193.12	37.3	32.02
		127.93	148.63	-68.46	-86.72	154.78	25.38	1953.06	675.66	100.38					3.21	36.91	-347.66	66.01	60.52	-59.37	191.38	38.09	32.03
		127.93	147.65	-68.37	-86.72	154.64	25.38	1941.35	675.66	100.17					3.2	37.21	-340.33	66.01	60.04	-59.37	191.38	37.38	31.49
		127.29	147.63	-64.46	-86.23	154.27	24.99	1940.43	673.71	99.19					3.71	36.91	-343.02	64.06	57.98	-58.69	191.16	37.67	31.13
		127.34	147.65	-64.6	-86.24	153.86	24.85	1933.65	673.71	99.21					3.49	37.2	-332.52	61.9	55.6	-58.13	189.42	37.88	30.94
		127.34	147.06	-60.79	-85.64	153.86	25.34	1923.77	672.24	97.06					4.08	37.1	-322.75	61.72	55.6	-58.21	189.42	37.67	30.22
		127.34	147.02	-57.18	-85.21	153.49	25.38	1927.25	670.29	95.7					4.1	37.06	-324.16	59.72	53.59	-57.62	188.23	37.87	30.56
		127.05	147.02	-57.18	-85.21	153.49	24.8	1917.91	669.92	94.9					3.9	36.91	-307.62	59.72	53.47	-57.43	187.38	38.23	30.32
		126.56	146.09	-53.91	-84.57	153.17	24.78	1914	667.85	93.36					4.28	36.67	-308.65	57.37	51.39	-57.23	186.89	37.88	29.78
		126.56	146.04	-53.71	-84.52	153.03	24.62	1904.3	667.85	93.31					4.44	36.52	-301.27	54.97	48.58	-56.84	185.49	38.09	29.87
		126.56	145.31	-50.42	-84.01	152.93	24.99	1898.01	664.03	91.75					4.54	36.52	-289.55	54.88	48.77	-56.84	185.03	38.18	29.39
		126.51	145.31	-47.31	-83.35	152.33	24.9	1897.52	664	89.84					4.78	36.28	-289.12	52.64	46.36	-56.54	184.51	38.18	29.54
		125.78	145.21	-47.41	-83.4	152.33	24.42	1882.75	663.94	89.84					5.16	36.52	-281.25	52.59	46.33	-56.62	184.05	38.23	28.76
		125.78	144.53	-44.38	-82.9	152.15	24.61	1882.75	660.13	88.27					5.07	36.67	-280.76	50.24	44.13	-56.25	182.56	37.88	28.88
		125.73	144.53	-44.04	-82.81	151.56	24.5	1876.95	660.13	87.84					5.07	36.47	-269.59	47.65	41	-56.37	181.61	38.18	28.51
		125.73	144.13	-41.6	-82.18	151.56	24.78	1869.63	660.03	86.32					5.55	36.47	-263.79	47.61	41.93	-56.75	181.52	38.26	28.2
		125.38	144.09	-38.97	-81.74	151.56	24.59	1866.7	657.96	84.72					5.36	36.32	-263.79	45.31	39.92	-56.1	180.11	38.28	28.49
		124.85	143.36	-38.97	-81.63	151.37	24.22	1861.08	657.96	84.42					6.05	35.74	-253.05	45.31	39.98	-56.2	180.05	38.18	27.69
		125.34	142.86	-36.43	-80.88	151.54	24.17	1857.42	655.15	82.76					6.4	35.94	-256.96	42.94	37.09	-56.3	178.96	38.27	27.32
		124.7	142.96	-36.47	-80.88	151.56	24.27	1843.75	655.03	82.62					6.06	35.94	-249.51	40.81	35.14	-56.45	177.25	38.28	27.64
		124	142.37	-34.28	-80.22	151.54	24.41	1833.98	652.8	80.66					6.4	35.94	-236.33	40.8	35.14	-56.4	177.12	38.18	27.29
		124.31	141.79	-31.96	-79.49	151.54	24.3	1827.7	650.36	79.1					6.59	36.13	-236.33	38.28	33.14	-56.64	175.75	38.06	27.15
		123.34	141.4	-32.03	-79.52	151.54	24.39	1816.35	649.38	78.89					6.84	35.84	-230.47	38.28	33.17	-56.64	175.75	38.28	26.56
		123.02	141.38	-29.88	-78.81	151.56	24.19	1816.35	648.19	76.93					7.03	35.69	-226.68	36.32	31.23	-57.43	173.8	38.26	26.37
		123.04	141.01	-29.98	-78.81	151.56	24.02	1798.58	647.95	77.34					6.93	36.01	-224.61	34.38	29.17	-57.33	172.73	38.28	26.27
		122.63	140.63	-27.98	-78.04	151.37	23.72	1783.14	645.48	75.78					7.37	35.52	-218.75	34.42	29.24	-57.25	172.79	38.09	26.17
		122.24	140.77	-26.2	-77.35	152.15	24.22	1781.25	642.55	74.1					7.03	35.84	-217.29	32.37	26.98	-57.63	171.88	38.28	26.16
		122.06	139.84	-26.18	-77.36	152.15	24.1	1771.48	642.55	74.11					7.03	35.15	-211.43	32.42	26.34	-57.62	171.88	37.88	25.78
		121.68	139.06	-24.63	-76.56	152.25	23.82	1765.56	640.87	72.56					7.4	35.15	-211	30.47	25.27	-58.13	169.92	37.49	25.37
		121.68	139.06	-24.62	-76.49	152.34	24.12	1748.11	640.87	72.26					7.8	35.15	-205.2	28.88	23.56	-58.42	167.94	37.69	25.73
		120.31	138.28	-23.05	-75.78	152.73	23.82	1733.4	636.69	70.9					7.81	35.14	-202.39	28.88	23.56	-58.4	167.94	37.28	25.78
		121	139.01	-21.69	-74.9	152.93	23.8	1734.86	636.47	69.53					8.15	34.96	-202.39	27.29	21.47	-59.48	166.99	37.3	25.78
		120.21	137.88	-21.69	-74.85	152.93	23.9	1716.8	636.23	69.13					7.81	34.76	-193.42	27.25	21.45	-59.01	166.99	37.06	25.68
		119.09	137.49	-20.12	-74.22	152.93	24.02	1717.77	632.57	67.82					8.08	34.95	-194.58	25.78	19.52	-59.42	164.03	36.67	25.78
		119.12	137.49	-20.13	-74.22	153.86	23.92	1691.35	632.57	67.94					8.2	34.75	-190.67	24.31	17.56	-59.99	163.94	36.67	25.68
		118.45	136.81	-18.87	-73.27	153.81	23.97	1664	628.88	66.2					8.98	34.76	-183.84	24.41	17.09	-59.99	163.82	36.47	25.76
		117.96	136.69	-17.53	-72.41	154.19	24.11	1664	626.92	65.09					9.03	34.95	-185.79	23.22	16.54	-60.47	160.13	36.5	25.38
		117.38	136.13	-17.58	-72.46	154.47	23.82	1648.38	626.92	64.84					9.52	34.55	-180.18	23.29	16.36	-60.6	161.99	36.11	25.73
		117.09	135.5	-16.41	-71.49	154.77	23.51	1648.38	625.73	63.28					9.76	34.38	-179.93	22.06	14.14	-60.99	160.13	35.52	25.68
		117.09	135.15	-16.41	-71.51	155.35	23.51	1624.94	624.48	63.28					9.75	34.67	-180.18	21.09	12.66	-62.01	158.17	35.52	25.78
		115.99	134.52	-15.06	-70.71	155.35	23.82	1597.6	622.04	62.49					9.56	34.46	-175.84	21.09	12.63	-61.47	158.17	35.11	26.15
		115.97	134.56	-13.87	-69.85	155.42	23.53	1605.22	620	61.01					9.72	34.52	-179.75	20.26	10.73	-61.94	157.47	34.75	25.77
		114.84	133.54	-13.7	-69.74	155.93	23.82	1578.06	619.11	60.79					10.15	35.06	-176.27	20.26	10.73	-62.12	157.47	34.38	25.78
		113.28	132.03	-12.5	-68.96	156.62	23.63	1578.06	616.94	59.76					10.15	34.18	-180.66	19.48	8.77	-62.26	155.52	33.79	26.51
		114.01	132.76	-12.72	-68.97	157.03	23.82	1551.7	617.07	60.11					10.4	34.38	-175.29	18.95	7.32	-62.72	154.54	33.84	26.17
		112.88	131.63	-11.38	-67.97	157.03	23.53	1522.46	613.25	58.58					10.64	34.38	-179.75	18.95	7.32	-62.74	154.3	33.54	26.86
		112.88	131.59	-10.17	-67.19	157.81	23.53	1527.34	611.21	57.4					10.69	33.94	-176.76	18.43	5.74	-63.01	152.37	33.5	26.56
		111.69	131.06	-9.96	-67.21	157.76	23.49	1501.95	611.3	57.03					11.01	33.94	-179.75	18.56	6.47	-63.01	152.59	32.67	26.56
		110.74	129.74	-8.64	-66.21	158.4	23.82	1500	609.38	56.15					11.3	33.89	-176.27	17.97	3.89	-63.33	151.82	31.98	26.9
		110.84	129.76	-8.74	-66.26	158.98	23.72	1476.5	609.38	56.2					11.42	33.96	-180.66	17.57	1.94	-63.48	150.27	32.01	26.86
		109.38	128.47	-7.25	-65.44	158.98	23.51	1445.25	605.44	55.27					11.79	33.99	-175.96	17.57	1.94	-63.5	149.38	31.2	26.9
		109.56	128.31	-5.87	-64.48	159.45	23.29	1445.25	603.39	54.29					11.8	33.79	-176.76	17.28	0.61	-63.7	148.9	31.49	27.29
		108.5	127.34	-5.88	-64.48	159.52	23.63	1420.9	601.53	54.17					12.01	33.59	-181.15	17.28	0.61	-63.62	148.9	30.87	27.59
		106.98	126.51	-4.15	-63.68	159.76	23.63	1419.92	600.59	53.31					12.74	33.58	-179.93	17.19	-0.98	-63.68	147.22	29.97	27.93
		107.03	126.46	-4.35	-63.68	160.15	23.8	1396.48	600.59	53.2					12.49	33.59	-183.65	16.99	-2.99	-63.68	146.45	30.17	28.03
		105.76	124.99	-2.56	-62.8	160.15	23.82	1368.1	597.63	51.93					13.23	33.57	-183.65	16.99	-3.19	-63.78	146.36	29.48	27.93
		105.32	125.2	-0.69	-62.12	160.89	23.63	1371.15	595.46	51.27					13.09	33.59	-185.79	16.79	-4.52	-63.62	144.5	29.76	27.93
		104.59	123.72	-0.69	-61.96	161.13	23.78	1345.21	595.46	50.78					12.88	33.54	-189.94	16.94	-4.52	-63.53	144.5	28.86	28.21
		103.2	122.26	1.17	-61.18	161.13	23.63	1343.75	592.22	49.7					13.87	33.18	-191.89	16.75	-6.85	-63.48	144.41	28.31	28.3
		103.12	122.26	1.15	-61.13	161.71	23.82	1319.34	592.25	50.15					13.87	33.25	-195.8	16.77	-8.54	-63.28	142.55	27.81	28.31
		101.56	121.04	3.27	-60.25	161.69	23.78	1285.1	589.6	49.41					14.06	33.15	-198.73	16.71	-8.3	-63.21	143.43	27.61	28.47
		101.56	121.39	5.46	-59.57	161.81	23.82	1285.1	586.88	48.29					14.36	33.15	-197.33	16.65	-10.5	-62.99	142.46	27.73	28.13
		100.34	119.52	5.32	-59.52	161.91	24.27	1257.32	586.88	48.24					15.04	32.81	-199.71	16.6	-10.25	-63.01	142.46	27	28.61
		98.97	117.96	7.76	-58.81	162.3	24.02	1257.32	583.95	47.61					15.23	32.76	-201.23	16.6	-12.45	-62.62	141.48	26.56	28.88
		98.8	118.06	7.81	-58.84	162.3	24.3	1232.42	583.92	47.02					15.19	32.81	-207.52	16.4	-14.77	-62.33	140.99	26.37	28.27
		97.17	116.4	10.11	-58.06	162.65	24.02	1203.06	581.79	46.09					15.63	32.81	-211.91	16.4	-14.66	-62.21	141.36	25.78	28.51
		97.22	116.36	12.49	-57.37	162.49	23.78	1206.79	578.98	45.31					15.23	33.2	-211.43	16.4	-16.66	-61.76	140.63	25.78	28.81
		95.9	114.75	12.49	-57.37	162.49	24.21	1177.49	578.98	45.65					16	32.4	-217.04	16.4	-17.35	-61.77	140.63	24.99	29.25
		94.12	112.88	15.28	-56.64	162.49	24.22	1175.72	577.15	44.34					16.31	32.76	-215.82	16.36	-18.59	-61.28	139.65	24.85	28.81
		94.43	112.88	15.23	-56.59	162.7	24.31	1152.34	577.15	44.53					16.65	32.76	-220.21	16.2	-19.9	-60.77	138.92	24.39	28.81
		92.55	111.32	18.06	-55.96	162.79	24.5	1128.85	573.49	43.6					16.78	32.62	-219.73	16.19	-21.01	-60.74	138.92	24.21	28.9
		92.63	111.3	20.9	-55.22	162.49	24.22	1128.42	570.28	42.55					16.6	32.76	-220.7	16	-23.32	-60.16	138.55	24.41	28.89
		91.36	109.52	20.9	-55.18	162.49	24.51	1107.42	570.28	42.57					17.09	32.37	-226.62	16	-23.07	-60.3	138.92	23.91	28.86
		89.53	107.81	23.9	-54.49	162.67	24.5	1110.23	566.38	41.79					17.36	32.41	-226.62	15.81	-25.41	-59.57	138.18	23.29	28.89
		89.45	107.71	23.82	-54.69	162.3	24.61	1081.97	566.38	41.75					17.36	32.03	-235.84	15.67	-28.2	-59.19	138.43	23.51	28.51
		87.88	105.87	26.95	-53.91	162.2	24.31	1056.4	566.28	40.43					17.94	32.67	-234.44	15.63	-27.83	-59.11	138.43	23	28.17
		87.88	105.74	30.07	-53.13	162.12	24.9	1055.18	562.47	39.7					17.82	32.03	-231.45	15.43	-30.4	-58.6	137.7	23	28.47
		86.32	103.9	30.07	-53.13	162.18	24.7	1033.14	562.47	39.72					18.06	32.01	-235.35	15.48	-30.29	-58.6	137.7	22.24	28.47
		84.76	102.15	33.3	-52.55	161.81	24.69	1032.96	560.91	39.31					18.12	32.01	-237.3	15.09	-33.2	-57.86	137.7	21.68	28.13
		84.76	101.95	33.2	-52.55	161.67	24.99	1007.75	560.64	39.06					17.86	31.59	-246.15	14.84	-35.52	-57.15	136.69	21.66	28.17
		83.18	100.34	36.51	-51.86	161.67	24.89	999.94	558.35	38.62					18.37	32.03	-243.16	14.84	-34.7	-57.33	136.69	21.34	27.73
		83.15	100.38	39.79	-51.18	161.32	24.5	999.94	556.12	37.45					18.27	32.01	-242.68	14.65	-38.1	-56.84	137.7	21.68	28.2
		81.62	98.39	39.82	-51.28	161.32	25.38	988.1	556.52	37.45					18.51	31.93	-248.54	14.6	-38.21	-56.84	137.7	20.97	27.73
		80.07	96.48	43.06	-50.63	161.11	25.38	985.84	554.44	36.91					18.37	31.98	-247.56	14.4	-41.03	-56.25	136.69	20.58	27.15
		79.88	96.48	43.16	-50.63	160.89	25.38	969.24	553.96	36.52					18.25	32.03	-250	14.05	-43.7	-55.87	136.69	20.65	27.32
		78.86	94.53	46.34	-49.93	160.84	25.38	945.25	550.75	36.02					18.51	31.88	-254.39	14.01	-43.46	-55.91	136.69	20.31	26.56
		78.51	94.53	49.66	-49.32	160.54	25.38	945.25	548.8	34.76					18.63	32.03	-252.44	13.96	-46.26	-55.47	136.69	20.31	27.15
		77.29	92.67	49.68	-49.37	160.53	25.78	929.2	548.8	34.56					18.27	31.4	-257.63	13.87	-46.51	-55.22	136.69	19.53	26.56
		75.59	90.81	52.93	-48.63	160.15	25.78	928.71	547.61	34.08					18.15	31.2	-258.06	13.62	-49.58	-55.1	136.69	19.31	26.17
		75.38	90.89	52.83	-48.58	159.56	25.78	910.1	547.3	34.08					18.36	31.62	-258.91	13.57	-52.75	-54.71	138.18	19.13	26.15
		74.17	89.06	56.1	-48.05	160.11	25.59	896.48	544.92	33.18					18.06	31.01	-263.73	13.57	-52.28	-54.79	137.94	18.82	25.77
		73.97	89.01	59.18	-47.27	159.76	25.78	896.97	542.94	32.62					17.99	31.63	-264.71	13.28	-55.45	-54.69	138.67	18.55	25.78
		72.65	87.3	59.37	-47.27	159.74	26.37	877.93	542.94	32.57					17.85	31.24	-264.71	13.28	-55.45	-54.69	138.43	18.02	25.37
		71.48	85.5	62.2	-46.59	159.72	26.12	878.42	541.26	31.98					17.57	31.05	-262.21	13.28	-58.61	-54.31	137.94	17.47	24.99
		71.48	85.74	62.35	-46.59	159.52	26.86	868.65	540.77	31.63					17.26	31.24	-265.56	13.26	-61.55	-54.3	138.92	17.65	24.7
		69.87	83.89	65.09	-45.83	159.45	26.16	855.41	538.82	30.86					16.99	31.05	-266.85	13.28	-61.83	-54.1	138.67	17.14	24.41
		70.12	83.89	67.82	-45.22	159.42	25.78	851.5	538.09	30.07					17.37	31.1	-262.94	13.62	-64.76	-54.2	138.67	17.28	24.5
		68.66	81.84	67.85	-45.12	158.98	26.56	844.24	535.13	30.15					16.99	30.64	-269.65	13.28	-64.45	-54.2	138.67	16.75	23.72
		67.75	80.54	70.31	-44.24	159.37	26.9	843.75	535.13	29.77					16.67	30.67	-268.49	13.82	-68.37	-54.3	139.65	15.99	23.32
		67.72	80.56	70.31	-44.29	159.45	26.37	828.06	535.13	29.49					16.6	30.65	-270.02	14.06	-71.29	-54.3	139.65	15.7	23.62
		66.01	78.9	72.9	-43.48	159.42	26.56	815.92	533.17	28.9					16.4	30.56	-269.53	14.04	-71.11	-54.3	139.65	15.11	22.95
		66.01	78.51	74.99	-42.58	159.37	26.81	819.34	533.08	28.31					16.31	30.52	-265.14	14.4	-74.58	-54.49	140.63	15.43	22.85
		65.14	77.34	74.99	-42.58	159.45	26.56	804.63	533.08	28.13					15.89	30.27	-267.58	14.4	-75.68	-54.44	140.87	14.65	22.26
		64.06	75.78	77.25	-41.8	159.55	27.2	800.72	531.13	27.34					15.43	30.27	-267.58	14.84	-77.51	-55.09	140.63	13.87	22.05
		64.06	75.78	77.15	-41.7	159.55	27.34	788.57	531.22	27.34					15.43	30.25	-268.55	15.63	-81.18	-54.88	141.36	13.82	21.92
		62.79	74.17	78.9	-40.72	159.56	27.15	780.27	530.03	26.95					15.23	30.44	-268.07	15.63	-81.18	-54.83	140.99	13.28	21.34
		63.18	74.19	80.66	-39.85	159.76	27.2	773.38	528.29	26.46					15.04	30.42	-265.63	16.2	-84.59	-55.18	142.46	13.28	21.09
		62.12	72.65	80.56	-39.85	159.75	27.34	765.14	527.8	26.56					14.65	29.97	-264.77	16.2	-84.98	-55.18	141.36	12.49	20.69
		61.22	71.68	81.98	-38.78	160.11	27.34	765.56	527.71	25.77					14.26	30.27	-262.82	16.94	-88.38	-55.52	141.54	11.61	20.31
		61.28	71.48	82.01	-38.78	160.15	27.29	756.84	527.59	25.78					14.36	29.78	-261.78	17.85	-91.81	-55.81	141.54	12.01	20.21
		60.44	70.26	83.35	-37.79	160.15	27.29	749.51	525.85	24.99					13.28	29.69	-258.3	17.86	-91.81	-55.88	141.57	11.01	19.82
		60.52	70.12	84.18	-36.72	160.79	27.2	745.61	524.87	24.81					13.28	30.05	-257.87	18.74	-95.03	-56.75	141.97	11.02	19.48
		59.76	69.09	84.18	-36.72	160.74	28.13	733.4	525.27	24.89					12.79	29.74	-252.87	18.73	-95.52	-56.25	142.33	10.15	18.99
		59.03	67.85	85.06	-35.58	160.84	27.98	736.08	523.9	24.29					12.49	29.87	-252.44	19.87	-96.94	-56.64	142.33	9.72	18.6
		59.08	67.92	84.76	-35.6	161.62	27.93	726.07	523.9	24.42					12.45	29.69	-247.07	21	-102.05	-57.03	142.46	9.55	17.97
		58.54	66.4	85.54	-34.42	161.57	27.93	717.77	523.44	23.8					11.8	29.64	-246.15	20.87	-102.36	-57.06	142.46	8.54	17.82
		58.2	66.4	85.99	-33.33	162.18	27.93	714.84	522.95	23.24					11.89	29.78	-246.15	22.22	-105.59	-57.45	142.09	8.3	17.92
		57.4	65.43	86.01	-33.35	162.12	28.13	708.98	521.45	23.24					11.32	29.2	-238.77	22.22	-105.53	-57.42	142.03	7.4	16.99
		57.03	64.06	86.01	-32.15	162.49	28.13	709.05	521.45	23					10.69	29.1	-238.77	23.34	-109.63	-57.86	142.46	6.98	16.85
		57.4	64.06	86.13	-32.15	163.26	28.3	695.25	521.42	23.52					11.01	28.9	-234.5	24.62	-112.56	-58.64	141.85	6.98	16.6
		57.03	62.88	86.13	-30.98	163.26	28.31	681.58	520.48	22.26					10.5	29.1	-227.54	24.66	-112.37	-58.22	141.54	6.03	16.19
		57.03	62.88	86.01	-29.74	163.27	28.13	683.53	519.5	22.14					10.34	29.25	-228.52	25.78	-115.74	-58.62	141.97	5.83	16.01
		56.88	62.06	86.01	-29.69	163.87	28.3	670.41	519.5	22.06					10.11	28.86	-227.54	25.78	-115.6	-58.61	142.33	5.15	15.63
		56.24	61.01	85.72	-28.56	164.06	28.51	669.92	519.5	21.48					9.42	29.25	-220.7	27.29	-119.16	-58.99	141.48	4.1	15.14
		56.59	61.01	85.74	-28.61	164.84	28.17	659.91	519.5	21.87					9.38	28.9	-215.33	28.49	-122.09	-59.2	141.57	3.9	14.84
		56.24	60.34	85.15	-27.35	164.84	28.31	647.46	519.41	21.46					9.38	28.9	-207.52	28.47	-122.19	-59.2	141.48	3.3	14.06
		56.59	60.11	84.76	-26.12	165.67	28.31	647.46	517.55	20.31					9.38	28.9	-211	29.87	-125.12	-59.48	140.87	3.3	14.01
		55.95	59.45	84.74	-26.19	165.7	28.31	632.75	517.55	20.75					8.58	28.47	-198.3	29.78	-125.06	-59.96	141.48	2.32	13.28
		56.24	58.4	84.03	-24.85	166.01	28.9	636.72	519.29	20.31					8.2	28.49	-198.3	31.13	-127.99	-59.77	140.87	1.46	12.35
		56.05	58.59	84.03	-24.85	166.36	28.51	624.94	518.49	20.21					8.4	28.51	-191.35	32.52	-130.87	-59.96	140.63	1.51	12.49
		56.01	57.81	83.5	-23.83	166.77	28.9	616.09	517.55	19.53					7.81	28.51	-181.64	32.5	-130.87	-59.81	140.01	0.38	12.06
		56.05	57.81	82.42	-22.46	167.28	28.51	616.09	519.29	19.09					7.81	28.49	-181.64	33.58	-133.79	-59.96	139.16	0.34	12.16
		56.16	57.03	82.42	-22.51	167.28	29.59	601.5	518.43	19.43					7.81	28.31	-172.79	33.59	-133.79	-59.96	139.65	-0.34	11.32
		55.87	56.42	81.63	-21.5	167.94	28.86	601.5	517.55	18.74					7.32	28.27	-173.83	34.76	-136.11	-60.06	138.67	-1.48	10.52
		55.66	56.05	81.59	-21.49	168.26	29.44	593.75	517.55	18.74					7.03	28.31	-158.2	35.84	-138.73	-60.16	137.73	-1.37	10.6
		56.15	55.32	80.66	-20.31	168.37	29.08	577.15	517.55	18.05					7.32	28.51	-148.93	35.99	-139.16	-60.16	138.06	-2.15	9.76
		55.66	55.42	79.69	-19.25	168.99	29.29	577.15	517.55	17.27					7.01	28.17	-152.83	36.91	-140.75	-60.06	136.69	-1.98	9.91
		56.23	54.69	79.77	-19.25	168.99	29.29	565.92	517.55	17.57					7.03	27.93	-139.89	36.91	-140.93	-60.16	136.69	-3.76	9.03
		56.54	53.9	78.51	-18.07	169.13	28.9	566.35	517.55	16.97					6.4	28.2	-137.21	37.87	-143.1	-60.01	136.47	-4.35	8.06
		56.23	53.86	78.51	-18.12	169.53	29.49	547.79	517.55	16.85					6.84	28.17	-135.25	38.67	-145.02	-59.91	135.74	-4	8.54
		56.24	53.47	77.69	-17.24	169.53	29.69	538.09	517.55	16.38					6.63	27.78	-125	38.77	-144.9	-59.91	134.74	-4.69	6.98
		56.24	53.49	76.54	-16.16	169.53	29.29	534.91	517.55	15.28					6.63	27.93	-125.06	39.44	-146.61	-59.81	134.64	-4.83	7.37
		56.59	52.73	76.56	-16.16	169.53	29.86	521.48	517.55	15.28					6.84	27.93	-113.77	39.43	-146.61	-59.81	133.79	-5.87	6.59
		56.93	52.15	75.37	-15.34	170.26	29.88	522.95	517.55	14.4					6.63	27.73	-111.33	40.11	-148.01	-59.67	132.78	-7.43	5.47
		56.63	52.34	75.38	-15.28	170.29	29.78	507.75	517.46	14.65					6.42	27.64	-98.63	40.63	-149.54	-59.37	132.32	-6.55	5.22
		56.93	51.81	74.49	-14.48	170.29	29.76	499.51	517.55	14.01					6.54	27.93	-88.38	40.67	-149.54	-59.47	131.84	-7.53	4.76
		57.03	51.51	73.51	-13.78	170.31	29.78	498.11	517.55	13.06					6.43	27.93	-89.9	40.99	-149.9	-59.2	130.62	-7.45	4.69
		57.62	50.78	73.53	-13.68	170.31	30.25	484.86	516.57	13.23					6.62	27.25	-77.21	41	-150.41	-59.23	130.62	-8.22	3.51
		57.76	50.38	72.26	-12.88	170.31	30.07	489.75	517.46	12.11					6.23	27.34	-78.13	41.01	-151.43	-59.03	128.88	-9.13	2.34
		57.76	50.76	72.26	-12.89	170.31	30.25	470.21	517.33	11.61					6.59	27.29	-65.92	41.2	-151.86	-58.8	127.69	-9.01	2.64
		58.11	50.29	71.34	-12.21	170.31	30.07	458.98	516.48	11.03					6.63	27.25	-51.27	41.26	-151.92	-58.8	127.69	-9.72	1.86
		57.76	49.99	70.26	-11.72	170.26	30.42	458.98	516.57	10.33					6.63	27.15	-47.36	41.01	-152.59	-58.62	126.22	-9.62	1.56
		58.4	49.21	70.26	-11.72	170.29	30.56	439.45	517.46	10.34					6.63	26.95	-35.16	41.01	-152.47	-58.6	124.97	-10.5	0.78
		58.54	49.29	69.13	-11.04	170.31	30.42	444.34	516.36	9.18					7.03	26.95	-37.11	40.97	-152.36	-58.42	123.78	-11.13	-0.4
		58.5	49.21	69.13	-11.13	169.53	30.42	425.72	516.48	9.38					6.63	27.15	-24.9	40.63	-152.71	-58.23	122.04	-11.35	-0.39
		58.98	49.19	68.12	-10.6	169.53	30.67	410.1	515.99	8.37					7.03	27.29	-10.8	40.43	-152.83	-58.25	121.95	-11.87	-1.37
		58.59	49.07	67.1	-10.18	169.53	30.64	410.03	515.87	7.03					7.03	26.94	-14.71	39.84	-152.36	-58.15	119.87	-11.84	-1.2
		59.18	48.49	67.19	-10.21	169.53	30.64	396.48	515.87	7.03					7.03	26.9	-0.06	39.84	-152.47	-58.15	119.6	-12.62	-2.39
		59.55	48.1	65.99	-9.81	169.13	30.94	393.07	515.63	6.01					7.67	26.56	-0.12	39.06	-152.36	-58.06	117.65	-13.33	-3.91
		59.74	48.52	65.99	-9.77	168.95	30.85	382.69	515.63	5.56					7.62	26.37	-0.06	38.28	-151.61	-57.86	114.99	-13.39	-3.69
		59.76	48.24	64.84	-9.57	168.85	31.01	374.88	514.65	4.97					7.62	26.56	11.47	38.28	-151.4	-58.12	114.99	-14.11	-4.49
		59.91	47.95	63.87	-9.3	168.41	30.86	374.94	513.67	3.88					7.76	26.56	13.18	37.35	-150.76	-58.15	113.04	-14.06	-4.3
		60.42	47.26	63.87	-9.38	168.25	31.15	359.86	514.65	3.7					8	26.54	23.19	37.4	-150.51	-58.21	113.04	-14.5	-5.88
		60.94	47.22	62.67	-9.19	167.77	31.4	363.04	511.69	3.47					8.06	26.51	27.1	36.32	-148.93	-58.21	109.62	-15.44	-6.86
		60.89	47.26	62.65	-9.19	167.26	31.14	347.6	511.69	3.13					8.4	26.51	38.82	35.03	-148.22	-58.45	107.18	-15.44	-7.06
		61.4	46.78	61.42	-9.19	167.16	31.4	334.96	511.69	1.56					8.59	26.51	52.67	34.76	-148.07	-58.41	107.18	-16.41	-8.2
		61.61	46.92	60.15	-8.99	166.4	31.14	335.45	511.23	0.78					8.89	26.37	47.73	33.59	-146.55	-58.69	103.88	-15.97	-8.23
		62.01	46.49	60.15	-9.03	166.4	31.24	320.25	511.47	0.68					9.38	25.78	64.45	33.59	-146.55	-58.45	103.49	-16.8	-9.23
		62.84	45.31	58.79	-8.99	165.99	31.49	320.25	510.74	-0.59					9.76	25.78	64.45	32.03	-145.02	-59.03	101.32	-17.43	-10.94
		62.84	46.04	58.86	-9.01	164.84	31.63	306.58	509.64	-0.49					9.52	26.32	70.19	30.66	-142.85	-59.37	97.56	-17.29	-10.55
		62.87	45.61	57.42	-9.19	165.48	31.45	291.99	507.78	-1.56					10.15	25.59	88.87	30.66	-143.13	-59.47	97.41	-17.97	-11.82
		63.18	45.65	55.76	-9.19	164.79	31.54	290.89	507.75	-2.54					10.06	25.78	88.75	29.1	-141.42	-60.16	94.64	-18.12	-11.82
		63.92	45.12	55.81	-9.03	164.79	31.93	281.25	507.57	-2.59					10.54	25.78	99.61	28.9	-141.42	-60.16	94.48	-18.37	-13.1
		64.65	45.12	54.25	-9.33	164.06	31.62	281.25	506.84	-3.74					11.13	25.73	97.6	27.34	-139.28	-60.64	91.06	-19.09	-14.11
		64.7	44.53	54.1	-9.38	163.28	31.63	272.95	506.84	-4					11.01	25.77	109.38	25.68	-137.21	-61.38	88.13	-19.24	-14.36
		65.23	44.34	52.34	-9.38	163.28	31.63	253.85	503.88	-4.81					11.72	25.73	116.94	25.73	-137.21	-61.18	87.65	-19.44	-15.58
		64.84	44.34	50.68	-9.72	162.88	31.63	249.94	503.88	-5.52					11.67	25.78	120.85	23.97	-135.01	-62.16	83.95	-19.65	-15.54
		65.23	43.99	50.38	-9.72	162.88	31.84	244.08	503.85	-5.62					12.45	25.37	126.46	23.82	-134.89	-62.12	83.95	-20.24	-16.65
		66.4	43.04	48.82	-9.81	162.35	31.84	243.04	501.92	-6.49					13.18	24.99	124.94	22.22	-133.06	-63.1	80.05	-20.92	-17.97
		66.4	43.26	48.34	-9.79	161.91	31.93	229.49	501.92	-6.59					12.88	24.99	131.84	20.31	-131.16	-64.06	77.39	-20.9	-18.07
		67.27	42.94	46.09	-10.18	161.91	31.98	219.24	501.83	-7.72					13.28	24.99	144.04	20.31	-130.87	-64.11	78.49	-21.8	-19.06
		67.47	42.94	43.7	-10.35	161.47	31.98	218.26	500.73	-8.61					13.28	24.99	140.38	18.73	-128.72	-65.09	73.49	-21.61	-19.05
		68.16	42.16	43.66	-10.35	161.32	32.03	202.88	500.73	-8.64					14.65	24.76	152.83	18.73	-128.72	-65.05	73.97	-22.07	-20.22
		69.09	41.75	41.01	-10.94	161.11	32.37	206.54	500	-9.77					14.84	24.95	151.86	17.14	-126.48	-65.97	69.34	-22.96	-21.14
		69.13	41.4	41.31	-10.74	160.54	32.03	195.07	500	-9.3					14.84	24.78	157.71	15.63	-124.57	-67.38	66.38	-22.95	-21.4
		69.53	40.63	38.28	-11.04	160.54	32.03	179.2	497.5	-10.16					16.01	24.68	163.57	15.48	-124.39	-67.38	66.28	-23.46	-22.71
		69.51	40.97	35.5	-11.38	160.5	32.03	182.37	496.06	-11.04					15.81	24.79	163.88	14.04	-123.06	-68.57	62.44	-23.46	-22.46
		70.8	40.24	35.52	-11.43	160.15	32.03	173.77	495.97	-11.13					16.87	24.29	169.92	14.06	-123.06	-68.55	62.47	-24.32	-23.93
		71.88	39.79	32.37	-11.77	160.13	31.88	170.41	495.06	-11.82					17.47	24.29	172.36	12.49	-121.11	-69.85	59.54	-24.83	-24.76
		72.22	39.75	32.37	-11.77	160.11	32.4	158.14	495	-11.94					17.38	24.17	180.42	11.22	-119.16	-71.1	55.63	-24.66	-24.56
		72.65	39.06	29.08	-12.16	159.76	32.03	146.97	493.1	-12.43					18.63	23.92	183.35	11.22	-119.2	-71.1	55.15	-25.81	-25.88
		72.65	39.4	25.68	-12.5	159.75	32.03	144.29	491.94	-13.28					18.63	24.41	188.48	9.95	-117.43	-72.85	52.67	-25.49	-25.98
		73.82	38.28	25.73	-12.5	159.74	32.38	135.74	492.55	-13.43					19.43	24.02	195.13	9.95	-117.31	-72.36	52.61	-26.78	-26.61
		74.61	37.19	22.22	-13	159.76	32.03	136.6	490.11	-13.78					20.21	24.01	191.35	9.03	-115.74	-73.63	48.8	-27.1	-27.74
		74.39	37.12	21.95	-12.94	159.72	32.37	124.94	490.11	-14.06					20.26	24.02	195.25	7.98	-114.38	-74.95	46.88	-27.35	-27.76
		75.73	36.79	18.41	-13.39	159.74	32.03	121.03	488.25	-14.58					21	23.82	198.73	8	-114.38	-74.91	46.88	-28.44	-28.66
		75.68	36.79	14.65	-13.87	159.74	32.37	121.83	486.3	-15.04					20.8	23.8	198.73	7.03	-112.82	-76.17	42.91	-28.03	-28.91
		76.51	36.03	14.65	-13.87	159.75	32.4	111.08	487.55	-15.24					21.87	23.34	202.88	7.03	-113.1	-76.12	42.91	-28.91	-29.79
		77.34	35.15	10.54	-14.26	159.74	32.37	109.86	486.08	-15.58					22.85	23.51	199.16	6.42	-111.85	-77.25	40.04	-29.83	-30.47
		77.73	34.95	10.69	-14.26	160.06	32.03	95.64	485.6	-15.72					23	23.61	198.73	5.95	-111.6	-78.91	37.08	-29.79	-30.13
		78.51	35.01	6.63	-14.85	159.76	32.42	89.6	484.38	-16.16					23.53	23	209.47	5.93	-110.23	-78.43	37.11	-30.71	-31.1
		78.51	34.52	2.64	-15.24	160.15	32.37	85.88	482.45	-16.6					23.34	23.19	210.45	5.36	-109.86	-79.44	34.91	-30.52	-31.01
		79.25	33.84	2.59	-15.24	160.11	32.03	77.15	482.42	-16.94					24.78	22.65	210.45	5.44	-109.68	-79.44	34.91	-31.59	-31.64
		80.05	33.18	-1.49	-15.63	160.15	32.62	77.64	480.35	-16.75					25.59	22.63	213.38	5.16	-108.64	-80.47	32.1	-32.45	-32.35
		80.27	33.3	-1.51	-15.72	160.15	32.52	64.21	480.22	-16.75					25.59	23.04	210.88	4.88	-107.91	-81.18	29.75	-32.35	-32.34
		80.93	32.42	-5.66	-16.16	160.15	32.71	54.69	478.88	-17.41					26.17	23	210.69	4.88	-107.79	-81.2	29.75	-33.01	-33.3
		81.13	32.03	-9.81	-16.65	160.79	32.03	52.49	476.53	-17.48					26.37	22.65	209.96	4.88	-107.44	-81.94	26.82	-33.42	-33.21
		81.99	31.45	-9.81	-16.75	160.74	32.03	42.91	476.53	-18.12					27.29	22.56	208.98	4.86	-107.44	-82.43	27.1	-34.38	-33.6
		83.15	30.17	-13.97	-17.24	161.02	32.03	42.91	475.1	-18.02					28.2	22.24	210.45	4.87	-106.57	-82.53	25.33	-35.45	-33.99
		82.81	30.56	-13.97	-17.21	161.32	31.98	32.96	475.59	-18.12					28.2	22.26	206.05	4.97	-105.59	-82.86	21.45	-35.16	-34.09
		83.59	29.88	-18.02	-17.97	161.3	32.03	23.38	472.63	-18.07					28.7	22.51	206.54	4.97	-105.96	-82.96	22.95	-36.72	-34.57
		83.5	30.07	-22.17	-18.38	161.41	32.62	22.95	471.68	-18.16					28.86	22.61	203.06	5.25	-105.59	-83.33	21.36	-36.73	-34.19
		84.67	29.59	-22.07	-18.37	161.32	32.03	11.29	471.44	-18.07					29.77	22.05	200.26	5.25	-105.58	-83.33	21.24	-37.8	-34.77
		85.15	28.51	-26.32	-18.97	161.72	32.03	13.67	468.99	-18.37					30.15	22.02	202.15	5.56	-104.98	-83.45	19.29	-38.67	-34.86
		85.5	28.51	-26.07	-19.04	161.81	32.42	5.86	468.99	-18.6					30.07	22.22	194.82	5.81	-104.86	-83.51	17.55	-38.7	-34.86
		86.32	28.13	-29.88	-19.53	161.92	32.62	-0.06	466.83	-18.9					31.06	21.92	193.36	5.81	-104.74	-84.11	17.46	-39.75	-35.16
		86.42	28.27	-33.61	-20.22	162.11	32.71	-0.06	464.72	-18.85					30.81	21.53	193.36	6.24	-104.25	-83.42	15.87	-39.86	-35.21
		87.26	27.64	-33.64	-20.24	162.3	32.02	-2.08	464.6	-18.9					31.1	21.87	189.45	6.24	-104.52	-83.42	15.87	-40.77	-35.38
		87.88	26.86	-37.21	-20.83	162.3	31.98	-1.22	462.86	-19.24					32.37	21.48	183.59	6.59	-104.37	-83.25	14.65	-41.7	-35.35
		87.79	26.9	-37.23	-20.83	162.3	32.03	-9.28	462.86	-19.36					32.03	21.44	178.22	7.03	-103.76	-82.81	11.69	-41.75	-35.3
		88.28	26.51	-40.55	-21.51	162.3	32.41	-20.02	460.69	-19.07					32.71	21.87	168.46	7.03	-103.88	-82.81	12.94	-42.63	-35.35
		88.23	26.32	-43.9	-22.12	162.3	32.42	-20.02	458.86	-19.56					32.42	21.39	165.77	7.47	-103.88	-82.43	11.66	-42.97	-35.55
		89.45	25.78	-43.95	-22.12	162.3	32.03	-30.76	458.74	-19.45					32.81	21.39	161.62	7.4	-103.88	-82.35	11.69	-44.07	-35.6
		90.43	25.59	-46.92	-22.9	162.39	32.03	-31.25	456.42	-20.24					33.4	21.09	159.18	7.81	-104	-81.76	10.5	-45.22	-35.45
		89.84	25.68	-46.92	-22.9	162.2	32.03	-35.16	456.79	-19.64					33.35	21.44	152.34	8.25	-103.76	-80.91	9.52	-45.22	-35.57
		90.97	25.29	-49.93	-23.49	161.72	32.03	-51.03	454.83	-19.73					33.89	21.09	140.56	8.3	-103.64	-80.96	9.64	-46.14	-35.47
		90.63	24.99	-52.55	-24.32	162.16	32.03	-47.85	453.13	-20.22					33.94	21.39	143.55	8.59	-103.88	-80.03	7.78	-46.69	-35.6
		91.38	24.99	-52.44	-24.37	162.11	32.03	-59.08	452.15	-20.22					33.79	20.65	124.94	8.76	-103.76	-79.98	7.78	-47.22	-35.5
		92.28	24.1	-54.98	-25	161.79	31.98	-59.08	450.2	-20.53					34.18	20.65	132.32	8.94	-104	-79.05	7.32	-48.24	-35.21
		92.28	24.76	-54.93	-25	161.41	32.03	-72.27	450.23	-20.23					34.18	20.7	124.76	9.38	-104	-77.94	5.8	-48.24	-35.45
		92.94	24.51	-57.18	-25.83	161.42	32.03	-80.02	448.24	-20.36					34.38	20.7	111.27	9.38	-104	-77.86	5.83	-49.22	-35.16
		93.15	24.4	-59.19	-26.56	160.91	32.03	-79.1	445.28	-20.92					34.05	20.85	111.27	9.42	-103.53	-76.78	3.88	-49.27	-35.18
		94.04	24	-59.13	-26.56	160.89	32.03	-90.33	445.28	-20.73					33.89	20.68	97.6	9.42	-104.25	-76.76	3.88	-49.95	-34.81
		94.43	23.82	-60.94	-27.35	159.76	32.02	-89.9	444.34	-20.95					34.18	20.5	97.6	9.56	-104.51	-75.39	3.66	-50.98	-34.38
		94.48	24.07	-60.6	-27.36	159.56	31.98	-95.7	444.34	-20.81					34.42	20.59	87.89	9.57	-104.74	-74.22	3.17	-51.2	-34.77
		95.21	24.1	-62.31	-27.98	159.74	32.71	-107.42	441.38	-21.14					34.18	20.31	70.25	9.46	-104.98	-74.22	2.93	-51.76	-34.03
		95.31	23.82	-63.43	-28.76	158.98	32.03	-111.33	439.42	-21.61					33.98	20.31	70.19	9.55	-105.48	-72.71	1.71	-51.61	-34.19
		96	24.3	-63.43	-28.71	159.18	32.03	-121.15	439.42	-21.69					33.54	20.17	54.2	9.56	-105.48	-72.71	1.34	-52.35	-33.81
		96.88	24.17	-64.46	-29.35	157.81	31.62	-119.63	437.99	-21.87					33.54	19.92	53.22	9.42	-105.71	-71.31	-0.03	-53.27	-33.6
		96.48	24.12	-64.36	-29.44	157.03	32.03	-125.06	437.87	-21.7					33.94	19.97	39	9.38	-105.96	-69.87	-0.98	-53.13	-33.64
		97.05	24.49	-64.94	-30.13	157.03	32.03	-135.99	435.3	-22.02					33.15	20.02	26.37	9.28	-105.96	-69.75	-0.98	-54.15	-33.6
		96.68	24.61	-65.44	-30.87	155.47	32.03	-132.81	434.05	-22.19					33.5	20.21	26.37	8.98	-106.46	-68.38	-1.92	-54.15	-33.25
		97.24	24.62	-65.44	-30.87	155.95	32.02	-144.59	434.54	-22.07					32.76	19.53	7.32	8.98	-106.69	-68.41	-2.47	-54.71	-32.96
		98.1	24.99	-65.45	-31.49	154.88	32.02	-142.58	431.61	-22.71					32.03	19.53	7.32	8.59	-107.79	-66.85	-3.54	-55.08	-32.33
		98.24	25.34	-65.44	-31.49	153.86	32.02	-153.32	431.61	-23.07					32.03	19.53	-0.06	8.19	-107.79	-65.44	-5.13	-55.22	-32.53
		98.82	25.38	-65.26	-32.08	153.86	32.02	-164.12	430.54	-23.06					31.59	19.52	-8.79	8.18	-107.91	-65.48	-5.49	-55.87	-32.03
		98.78	25.59	-65.05	-32.67	152.34	32.03	-160.64	428.71	-23.1					31.4	19.53	-10.25	7.79	-108.41	-63.99	-7.35	-55.87	-31.94
		99.17	25.78	-65.05	-32.64	152.34	32.03	-169.43	428.59	-23.19					30.76	19.13	-29.42	7.76	-108.41	-63.87	-6.9	-56.36	-31.86
		100	26.55	-64.38	-33.15	150.78	32.01	-172.85	427.49	-23.27					30.17	19.43	-25.88	7.03	-108.76	-62.7	-8.3	-56.4	-30.76
		100	26.83	-64.38	-33.15	149.31	32.03	-183.65	425.75	-23.19					29.97	19.13	-39.12	6.63	-109.39	-61.28	-10.25	-56.64	-30.91
		100.34	27.34	-63.58	-33.64	150	32.03	-194.4	425.29	-23.73					29.25	19.52	-58.65	6.63	-109.44	-61.33	-10.01	-57.06	-30.03
		100.2	27.32	-62.45	-34.19	148.41	32.01	-195.37	423.8	-23.88					28.9	19.48	-56.64	6.1	-110.23	-60.01	-12.21	-57.63	-30.1
		100.78	28.17	-62.55	-34.03	148.39	31.98	-202.21	423.71	-24.24					28.69	19.38	-76.23	6.05	-110.17	-60.16	-11.96	-57.33	-29.69
		100.78	28.89	-61.18	-34.47	147.05	32.03	-202.27	422.24	-24.24					27.64	18.9	-74.34	5.46	-110.84	-58.99	-14.77	-57.57	-29.1
		101.46	29.08	-61.13	-34.47	145.31	32.37	-214.97	422.12	-24.24					27.73	19.48	-92.04	4.88	-111.6	-57.73	-15.2	-57.64	-28.71
		101.56	29.76	-59.86	-34.72	145.31	31.93	-222.66	421.88	-24.37					26.9	18.65	-106.45	4.87	-111.39	-57.64	-16.6	-57.81	-28.13
		101.54	29.97	-58.21	-35.01	144.13	31.93	-222.66	419.43	-24.76					26.95	19.43	-111.33	4.29	-112.34	-56.76	-19.56	-58.22	-28.32
		102.25	31.06	-58.21	-35.16	144.13	32.03	-230.96	419.92	-24.83					25.78	18.7	-119.14	4.27	-112.34	-56.74	-19.56	-58.4	-27.78
		102.73	31.88	-56.74	-35.28	142.82	32.03	-228.52	417.94	-25.2					24.99	18.9	-119.14	3.51	-113.1	-55.88	-21	-58.45	-27.17
		102.93	31.88	-56.49	-35.21	141.4	32.01	-243.16	417.94	-25					24.99	18.95	-130.98	3.21	-113.65	-54.98	-23.56	-58.8	-27.35
		102.93	33.3	-54.52	-35.4	141.4	32.03	-251.1	416.99	-25.49					23.82	18.56	-139.71	3.2	-113.83	-55.03	-23.56	-58.62	-26.37
		102.73	33.18	-52.59	-35.45	140.23	32.03	-250	416.99	-25.39					24.17	18.92	-143.07	2.64	-114.75	-54.39	-25.51	-59	-26.56
		103.31	34.38	-52.59	-35.45	140.23	32.03	-263.73	416.75	-25					23.24	18.37	-155.52	2.59	-114.56	-54.39	-25.63	-58.99	-26.28
		103.69	35.65	-50.51	-35.55	139.01	31.63	-263.79	415.77	-25.44					22.22	18.26	-154.79	2.29	-115.48	-53.56	-28.08	-59.03	-25.2
		103.51	35.99	-50.44	-35.55	137.79	32.03	-270.02	414.03	-25					22.25	18.51	-164.55	1.86	-116.33	-53.43	-29.79	-58.99	-25
		103.9	37.16	-48.44	-35.4	137.79	32.37	-282.23	414.03	-25.61					21.48	18.35	-183.65	1.9	-115.75	-53.42	-30.4	-59.3	-24.63
		104.28	36.91	-46.12	-35.4	136.52	32.03	-278.56	413.57	-25.78					21.46	18.53	-176.76	1.56	-117.07	-52.98	-33.17	-59.01	-24.41
		104.49	38.28	-46.14	-35.35	136.67	32.01	-290.53	413.82	-25.83					20.51	18.36	-190.67	1.56	-117	-52.95	-32.75	-59.37	-23.97
		104.78	39.79	-43.95	-35.17	135.5	31.98	-281.74	413.33	-25.6					19.82	18.06	-190.67	1.42	-118.04	-52.78	-35.4	-59.67	-23.44
		104.57	39.82	-44.05	-35.17	134.56	32.03	-294.43	413.57	-25.78					19.52	18.05	-196.41	1.37	-119.16	-52.74	-38.15	-59.69	-23.63
		105.07	41.36	-41.6	-35.16	134.55	31.98	-304.75	413.09	-25.71					18.85	18.04	-211	1.37	-118.65	-52.64	-38.12	-59.57	-22.66
		104.97	41.36	-39.5	-34.77	133.58	31.98	-305.18	413.57	-25.73					18.85	18.06	-208.5	1.46	-119.63	-52.44	-40.53	-59.57	-22.75
		104.88	42.57	-39.5	-34.77	133.59	32.03	-318.42	413.09	-25.89					18.06	17.67	-215.09	1.46	-120	-52.75	-40.04	-59.96	-22.27
		105.42	44.04	-37.16	-34.47	132.81	32.01	-318.48	413.09	-26					17.38	18.05	-219.73	1.56	-120.48	-52.59	-43.46	-60.21	-22.02
		105.52	44.34	-37.12	-34.38	132.03	32.03	-324.46	411.99	-26.18					17.38	17.92	-218.02	1.81	-121.34	-52.78	-45.17	-60.16	-21.79
		105.83	46.04	-35.16	-33.99	132.03	32.01	-338.13	412.05	-25.98					16.36	17.77	-226.62	1.9	-121.34	-52.78	-45.17	-60.25	-21.51
		106.23	45.31	-32.84	-33.64	131.59	31.98	-339.9	412.05	-25.78					16.59	18.16	-220.7	2.22	-122.07	-52.94	-47.85	-59.79	-21.5
		106.24	47.65	-32.86	-33.64	131.59	31.63	-344.73	410.13	-26.08					16.01	17.38	-229.49	2.25	-121.89	-52.94	-47.85	-60.25	-20.65
		106.62	49.19	-30.87	-33.12	130.95	31.98	-348.14	412.08	-25.79					15.11	17.57	-227.54	2.69	-123.06	-53.13	-49.44	-60.18	-20.43
		106.63	49.21	-30.88	-33.22	130.47	31.63	-360.35	412.11	-26.08					15.7	17.28	-229	3.3	-123.41	-53.92	-51.76	-60.96	-20.56
		106.98	49.9	-28.71	-32.72	130.52	31.93	-367.25	412.35	-25.93					14.79	17.28	-229	3.21	-123.29	-53.43	-51.76	-60.57	-20.36
		106.63	50.78	-26.96	-32.18	130.07	32.03	-363.53	412.35	-25.83					14.82	17.57	-234.62	3.9	-124.27	-53.71	-54.72	-60.64	-20.41
		107.03	52.34	-26.78	-32.18	129.88	31.63	-375	413.09	-26.1					14.31	17.47	-235.35	3.9	-123.54	-53.81	-54.72	-60.94	-20.46
		107.42	53.9	-24.9	-31.69	129.78	31.45	-376.95	412.48	-25.81					14.01	17.24	-230.96	4.78	-125.12	-54.1	-56.27	-61.35	-20.22
		107.71	54.17	-24.9	-31.67	129.49	31.98	-383.3	413.09	-25.98					14.01	17.55	-230.96	5.56	-124.76	-54.42	-58.62	-60.94	-19.65
		108.54	55.66	-23.1	-31.1	129.54	31.98	-389.71	413.09	-25.89					13.62	17.14	-230.96	5.56	-125.98	-54.44	-58.62	-61.18	-20.22
		107.81	55.75	-21.32	-30.52	129.49	31.93	-390.63	413.09	-25.93					13.92	17.55	-229	6.63	-126.72	-54.7	-59.69	-60.96	-20.03
		108.54	57.03	-21.34	-30.57	129.29	31.93	-400.51	413.09	-25.89					12.49	16.77	-228.03	6.63	-127.01	-55.18	-60.58	-61.16	-20.12
		108.59	58.57	-19.58	-29.88	129.27	31.98	-402.83	413.82	-25.71					11.91	17.28	-231.45	7.03	-127.46	-55.08	-61.16	-61.47	-20.03
		108.59	58.4	-19.63	-29.88	129.44	31.63	-410.64	413.82	-26.08					12.39	17.27	-224.12	8.98	-127.56	-55.22	-63.11	-61.43	-19.93
		109.18	60.15	-17.97	-29.35	129.28	31.63	-418.03	413.94	-25.78					12.19	17.26	-219.24	9.08	-127.94	-55.27	-62.5	-61.96	-20.14
		109.42	60.15	-16.43	-28.66	129.25	31.59	-420.17	414.03	-26					11.71	16.94	-221.68	10.34	-128.72	-55.52	-64.42	-61.72	-20.07
		109.52	61.67	-16.5	-28.71	129.27	31.63	-433.65	414.03	-26.2					11.03	16.94	-217.29	10.13	-128.45	-55.52	-64.45	-62.13	-20.12
		109.56	63.28	-14.85	-28.13	129.29	31.98	-430.66	414.03	-26.08					11.01	16.94	-218.99	11.5	-128.72	-55.66	-66.16	-62.13	-20.31
		109.56	63.18	-14.85	-28.17	129.49	32.01	-445.31	414.03	-26.09					11.01	16.4	-211.91	12.49	-129.39	-55.76	-67.41	-62.16	-20.51
		110.11	64.75	-13.31	-27.55	129.49	31.63	-455.32	414.03	-26.61					11.02	17.09	-211	12.49	-129.64	-56.25	-67.44	-62.45	-20.73
		109.72	64.55	-11.74	-27	129.64	31.63	-447.75	414.03	-26.18					10.84	17.24	-211	14.06	-129.9	-55.87	-68.85	-62.33	-21.14
		110.15	66.31	-11.77	-27	129.76	31.59	-464.9	414.03	-26.03					9.94	16.77	-202.39	14.06	-129.46	-55.87	-68.88	-62.7	-20.73
		110.94	67.28	-10.3	-26.37	129.64	31.93	-465.33	414.03	-26.39					10.01	16.7	-205.08	15.43	-130.25	-55.87	-69.46	-63.09	-21.1
		110.94	67.38	-10.3	-26.38	129.78	31.62	-473.14	414.03	-26.39					10.11	17.19	-195.8	16.79	-130.87	-55.62	-70.92	-62.84	-21.34
		111.22	68.37	-8.84	-25.9	129.77	31.63	-492.25	414.03	-26.22					9.56	16.75	-186.04	16.94	-130.87	-55.66	-71.04	-62.99	-22.02
		111.32	69.09	-7.43	-25.3	129.78	31.63	-488.77	414.03	-26.61					9.45	16.75	-185.79	18.06	-130.98	-55.52	-71.53	-62.94	-22.07
		111.81	69.53	-7.45	-25.24	129.88	31.93	-497.56	414.03	-26.51					9.38	16.89	-184.08	18.06	-130.98	-55.52	-72.3	-63.23	-22.45
		111.81	71.04	-5.88	-24.76	130.07	32.37	-499.51	414.03	-26.61					8.59	16.79	-181.64	19.48	-131.23	-55.66	-73	-63.31	-23.05
		111.69	70.9	-5.91	-24.63	130.07	31.63	-505.37	414.03	-26.76					8.5	16.79	-179.75	20.65	-131.85	-54.88	-72.51	-63.39	-22.46
		112.45	72.05	-4.35	-24.22	130.27	31.24	-515.14	414.03	-27.08					8.35	16.77	-166.02	20.7	-131.87	-54.81	-73	-63.28	-23.46
		112.4	72.02	-2.94	-23.68	130.25	31.98	-514.89	414.03	-27.15					8.45	17.19	-165.04	22.02	-131.85	-54.35	-74.34	-63.53	-23.19
		112.49	73	-2.78	-23.73	130.26	32.03	-523.93	414.03	-26.97					7.71	16.75	-161.13	21.95	-131.85	-54.32	-74.25	-63.58	-23.93
		112.88	73.82	-1.37	-23.17	130.17	31.98	-528.32	414.03	-27.39					7.37	16.99	-160.64	23.04	-132.34	-53.91	-74.34	-63.33	-24.66
		112.84	73.82	-1.32	-23.19	130.28	31.63	-540.04	413.97	-27.56					7.03	16.4	-152.59	24.02	-132.39	-53.13	-74.46	-63.43	-25.3
		113.23	74.85	0.34	-22.8	130.35	31.63	-549.8	413.82	-27.59					6.79	17.09	-142.09	24.07	-132.14	-53.27	-75.2	-63.33	-25.6
		113.18	74.56	1.56	-22.27	130.17	31.93	-548.83	412.84	-28.13					6.93	16.65	-148.93	24.91	-131.96	-52.56	-74.95	-63.2	-25.39
		113.28	75.73	1.76	-22.27	130.25	31.98	-565.92	413.09	-28.32					6.59	17.09	-137.21	24.9	-132.39	-52.59	-74.83	-63.28	-26.12
		114.06	76.37	3.31	-21.92	129.77	32.03	-559.08	410.13	-28.13					6.05	16.77	-135.25	25.78	-131.96	-51.78	-74.95	-62.99	-26.78
		113.96	75.78	3.31	-21.97	129.97	32.37	-572.33	410.13	-28.32					5.93	16.79	-128.97	26.46	-132.81	-50.93	-75.26	-63.23	-27
		114.06	76.46	4.87	-21.49	130.05	32.03	-586.43	410.13	-28.64					5.62	17.09	-125.06	26.46	-132.81	-50.98	-74.34	-62.8	-27.78
		114.06	76.51	6.44	-21.12	129.88	32.37	-586.43	409.67	-29.05					5.66	16.79	-125	27.1	-132.81	-50.02	-74.46	-62.84	-27.49
		114.45	76.95	6.42	-21.12	130.05	32.42	-593.26	409.67	-29.13					5.15	16.6	-117.68	27.12	-132.81	-50.01	-74.95	-63	-28.66
		114.79	77.34	8.15	-20.72	129.74	32.4	-594.24	407.96	-29.49					4.97	16.97	-117.25	27.54	-133.3	-49.22	-74.25	-62.8	-29.1
		114.79	77.25	8.06	-20.71	129.44	32.42	-605.53	408.08	-29.22					4.78	16.94	-104.49	27.93	-133.3	-48.1	-74.25	-62.6	-29.1
		114.84	78.2	9.74	-20.34	129.44	32.62	-619.08	406.01	-29.79					4.35	16.94	-98.14	27.93	-133.06	-48.1	-74.25	-62.26	-30.13
		114.84	77.64	11.3	-19.87	128.5	32.42	-622.07	404.54	-30.1					4.1	16.94	-99.61	28.13	-133.42	-47.07	-72.51	-62.13	-30.18
		115.43	77.54	11.3	-19.95	128.9	32.81	-625.06	404.54	-30.47					3.9	16.99	-91.06	28.13	-133.3	-47.17	-72.51	-61.72	-30.96
		115.67	77.93	12.88	-19.58	128.51	32.76	-625.24	402.59	-30.79					3.47	17.09	-90.33	28.17	-132.81	-45.95	-72.33	-61.72	-31.94
		115.77	77.93	12.88	-19.53	128.2	32.62	-632.32	402.59	-30.87					3.49	17.08	-86.06	28.13	-134.16	-44.97	-70.8	-61.52	-31.94
		116.01	78.13	14.45	-19.24	128.2	32.76	-643.55	400.82	-31.4					3.13	16.99	-74.28	28.13	-134.03	-45.04	-70.56	-61.13	-33.01
		115.7	77.34	16.01	-18.95	127.93	32.62	-646.42	398.68	-32.18					2.78	16.99	-70.37	27.93	-134.28	-43.95	-69.89	-60.94	-32.63
		116	77.73	16.01	-18.94	127.93	32.81	-654.79	398.8	-31.76					2.69	16.99	-59.08	27.93	-134.16	-43.95	-69.85	-61.15	-33.6
		116.01	77.64	17.53	-18.51	127.29	32.81	-656.37	396.45	-32.08					2.34	16.99	-56.64	27.34	-134.89	-42.97	-68.39	-60.25	-34.57
		116.01	77.93	17.53	-18.57	126.37	32.71	-664.12	397.71	-32.45					2.83	17.28	-48.83	27.15	-134.78	-41.85	-67.02	-60.16	-34.57
		116.36	77.34	19.12	-18.37	126.56	32.81	-671.94	394.29	-32.81					2.1	16.89	-39.12	27.25	-134.89	-41.82	-66.65	-59.86	-35.35
		116.36	77.34	20.31	-17.97	125.78	33.3	-675.72	392.46	-33.42					1.95	16.99	-40.04	26.56	-135.25	-40.97	-64.97	-59.96	-35.55
		116.77	76.9	20.31	-17.97	125.78	33.54	-684.57	392.33	-33.42					1.56	16.99	-31.25	26.56	-135.25	-40.97	-64.7	-59.19	-36.72
		116.99	76.51	21.95	-17.6	125.73	33.2	-682.62	389.65	-34					1.46	17.09	-29.36	25.78	-135.38	-39.89	-62.5	-58.61	-36.91
		117.19	76.86	21.92	-17.68	125.2	33.79	-697.51	389.65	-33.99					1.46	16.99	-21.48	25.34	-135.99	-39.06	-61.52	-59.01	-36.96
		116.85	75.78	23	-17.29	125.15	33.59	-702.27	386.69	-34.47					1.12	17.27	-13.73	25.38	-136.11	-38.89	-60.79	-57.81	-38.19
		116.94	75.78	24.22	-16.99	124.61	33.58	-702.21	384.52	-34.96					1.17	16.99	-9.89	24.7	-136.73	-38.2	-58.84	-58.35	-37.99
		117.14	75.78	24.29	-17.04	124.01	33.59	-713.13	384.28	-34.81					0.68	17.53	-2.99	24.61	-136.75	-38.2	-58.84	-57.53	-38.99
		117.28	74.99	25.37	-16.65	123.9	33.98	-715.09	382.32	-35.21					0.73	17.04	-1.95	23.92	-137.21	-37.45	-56.15	-56.35	-40.09
		117.26	74.7	25.34	-16.65	123.51	33.79	-720.7	381.84	-35.69					0.59	17.19	-0.06	23.39	-137.71	-36.72	-54.72	-56.49	-40.45
		117.28	74.31	26.37	-16.46	123.49	33.79	-730.47	378.88	-36.23					0.38	17.04	1.95	23.34	-137.71	-36.72	-54.72	-56.15	-40.63
		117.19	74.31	27.12	-16.06	122.65	34.13	-727.54	376.92	-36.38					0.15	17.47	3.85	22.45	-138.69	-36.04	-50.81	-55.71	-40.72
		117.24	73.63	27.15	-16.02	122.65	34.38	-735.35	376.92	-36.38					-0.09	17.09	13.67	22.51	-138.69	-36.04	-51.03	-55.47	-41.46
		117.19	72.65	28.13	-15.77	122.26	34.38	-738.28	374.76	-37.13					-0.05	17.67	7.75	21.87	-138.92	-35.18	-48.34	-54.81	-42.38
		116.99	72.65	28.03	-15.77	122.02	34.18	-745.12	374.39	-37.33					-0.01	16.99	21.97	21.07	-139.89	-34.95	-45.96	-55.09	-42.24
		116.94	72.22	28.47	-15.38	121.95	34.38	-751.22	372.44	-37.4					-0.2	17.55	31.25	21.09	-140.01	-34.86	-45.53	-54.15	-43.37
		116.4	72.06	28.9	-15.24	121.68	34.38	-748.05	369.51	-37.82					-0.01	17.38	29.3	20.48	-140.63	-34.29	-43.03	-53.91	-43.07
		116.75	71.09	28.9	-15.24	121.68	34.38	-754.94	369.11	-38.01					-0.2	17.47	35.1	20.5	-140.63	-34.3	-43	-53.56	-43.41
		116.4	70.31	29.1	-14.7	121.09	34.72	-754.94	367.61	-38.4					-0.22	17.47	38.09	19.87	-141.6	-33.99	-39.55	-52.74	-44.45
		116.4	70.31	29.27	-14.7	121.04	34.42	-763.73	367.19	-38.21					-0.2	17.57	48.71	19.43	-142.64	-33.4	-37.17	-52.76	-44.14
		116.4	69.53	29.37	-14.5	121.04	34.72	-769.59	364.99	-38.68					-0.15	16.97	54.2	19.43	-142.36	-33.4	-36.65	-52.47	-44.83
		116.4	69.53	29.27	-14.01	120.31	34.74	-768.55	363.25	-39.11					-0.3	17.57	50.54	18.92	-143.37	-32.76	-33.2	-52.44	-44.83
		116.38	68.7	29.28	-14.06	120.65	35.15	-774.41	363.16	-38.97					-0.01	17.28	65.92	18.92	-143.34	-33.06	-33.2	-51.76	-45.63
		115.7	68.05	29.17	-13.78	120.31	35.13	-775.45	360.29	-39.31					-0.01	17.37	60.06	18.6	-144.35	-32.64	-30.27	-51.09	-45.56
		116.01	68.15	29.1	-13.68	120.26	34.96	-782.23	360.35	-39.06					-0.02	17.24	70.07	18.43	-145.63	-32.23	-27.37	-51.12	-46.1
		115.7	67.24	28.69	-13.31	120.29	35.15	-789.18	359.38	-39.46					-0.01	17.72	77.64	18.53	-145.32	-32.25	-27.37	-50.71	-46.49
		116.01	66.99	28.17	-12.99	120.26	35.34	-789.12	356.45	-39.47					-0.01	17.55	70.25	18.33	-146.06	-31.74	-23.56	-50.61	-46.69
		115.63	66.36	28.2	-12.99	120.26	35.89	-794.43	355.44	-39.66					0.29	17.36	84.96	18.41	-146.12	-31.74	-23.68	-50.1	-46.69
		114.83	65.63	27.34	-12.5	120.26	35.74	-791.5	354.49	-39.75					0.68	17.57	85.69	18.31	-147.09	-31.4	-20.51	-49.62	-46.61
		115.19	65.43	27.33	-12.5	120.26	35.54	-799.32	355.22	-39.87					0.78	17.38	88.87	18.44	-148.07	-30.57	-16.85	-49.62	-47.27
		114.65	64.06	26.54	-12.16	120.26	35.5	-804.75	351.53	-39.89					0.78	17.67	92.29	18.53	-148.01	-30.87	-16.6	-49.22	-47.46
		114.4	64.36	25.38	-11.72	120.29	35.15	-804.81	350.59	-39.86					0.78	17.94	94.24	18.65	-148.68	-30.47	-13.79	-49.37	-47.68
		114.06	64.01	25.38	-11.72	120.26	36.13	-807.13	350.59	-39.89					0.78	17.75	95.21	18.61	-149.41	-30.47	-13.7	-48.63	-48.44
		113.28	63.23	24.17	-11.35	120.31	36.22	-808.78	347.63	-39.65					1.56	17.38	97.6	19.12	-150.41	-29.79	-10.5	-48.58	-48.07
		113.87	63.18	24.21	-11.33	120.31	36.03	-817.44	347.63	-39.7					1.46	17.67	101.32	19.53	-152.36	-29.22	-7.45	-48.54	-48.1
		112.88	62.3	22.65	-10.94	120.31	36.32	-820.56	347.17	-40.26					2.05	17.38	103.39	19.53	-152.36	-29.1	-6.9	-48.44	-48.44
		112.87	62.2	21.34	-10.45	121	36.11	-823.36	344.97	-39.6					2	17.75	101.07	20.26	-151.73	-28.32	-4.46	-48.19	-48.1
		112.45	61.57	21.39	-10.45	121	36.6	-825.44	345.09	-39.75					2.34	17.36	104.98	20.31	-151.73	-28.91	-4.03	-48.07	-48.19
		111.67	61.02	19.53	-9.96	121.04	36.32	-824.28	344.48	-39.47					3.13	17.14	103.03	20.9	-152.71	-27.59	-0.73	-47.67	-48.63
		111.67	60.64	19.53	-9.96	121.68	36.32	-837.4	344.24	-39.66					2.93	17.37	105.41	21.87	-153.34	-26.66	1.71	-47.8	-48.58
		110.89	60.15	17.92	-9.47	121.09	36.22	-836.18	342.16	-39.46					3.49	16.94	106.93	21.68	-153.35	-26.66	1.92	-47.66	-48.63
		110.52	60.33	15.97	-9.08	121.48	36.3	-835.21	340.7	-39.56					3.5	17.55	104.98	22.63	-154.31	-25.78	3.88	-47.71	-48.54
		109.52	59.76	15.81	-9.01	121.48	36.69	-838.13	340.3	-39.4					4.37	17.77	101.07	22.61	-154.31	-25.71	3.88	-47.27	-48.63
		108.98	59.23	14.01	-8.6	121.95	36.51	-837.95	338.75	-39.26					4.78	17.57	101.5	23.61	-154.42	-24.41	7.08	-47.66	-48.83
		109.18	58.98	14.01	-8.64	122.22	36.69	-840.09	338.84	-39.36					4.77	17.85	104.98	24.56	-155.29	-23.44	9.22	-47.17	-48.14
		108.18	58.18	11.81	-8.11	122.22	37.08	-844.73	337.37	-39.67					5.27	17.57	100.59	24.6	-154.91	-23.63	9.64	-47.02	-48.29
		107.81	58.59	9.76	-7.63	122.51	37.1	-848.14	336.36	-38.68					5.44	17.26	101.07	25.76	-155.33	-21.8	11.66	-47.46	-48.44
		107.03	58.18	9.75	-7.63	122.65	37.12	-849.12	336.4	-38.97					5.95	17.57	95.21	25.78	-155.29	-21.83	11.6	-47.66	-48.06
		106.2	57.76	7.67	-7.14	122.65	37.49	-847.66	335.94	-38.99					7.02	17.92	94.48	26.93	-156.13	-20.31	14.65	-47.36	-48.19
		106.2	57.81	7.76	-7.15	123.24	37.28	-852.05	335.69	-38.87					6.81	17.75	92.77	28.2	-156.13	-18.7	15.99	-47.27	-48.19
		105.07	57.03	5.56	-6.67	123.24	37.16	-853.03	333.95	-39.06					7.67	17.66	89.36	28.17	-155.88	-18.76	16.05	-47.95	-47.85
		105.22	57.42	3.41	-6.18	123.29	37.29	-855.71	333.01	-38.39					7.76	17.77	87.65	29.39	-156.25	-17.19	17.55	-47.66	-47.78
		103.9	56.84	3.31	-6.15	123.29	37.88	-855.65	333.37	-38.39					8.35	17.82	81.05	29.39	-156.56	-16.99	17.55	-47.67	-47.85
		102.93	56.63	1.37	-5.71	123.53	37.84	-855.96	331.97	-38.28					8.79	18.06	81.05	30.66	-156.25	-15.72	19.29	-47.88	-47.66
		102.93	56.62	1.37	-5.87	123.72	37.74	-853.03	332	-38.19					8.4	17.87	76.17	31.84	-156.37	-13.31	21.24	-47.46	-47.07
		101.9	56.15	-0.79	-5.13	123.92	37.74	-861.82	331.79	-38.39					9.52	17.75	65.43	31.93	-156.13	-13.33	21.24	-47.46	-47.28
		101.51	56.13	-2.74	-4.69	124.01	37.79	-863.77	330.05	-37.5					9.56	17.82	69.34	33.15	-156.13	-11.28	21.85	-47.68	-47.07
		100.73	56.24	-2.76	-4.69	124.02	37.87	-861.33	330.05	-37.5					9.94	18.02	58.65	33.2	-156.13	-11.33	21.45	-47.46	-46.92
		99.21	55.95	-4.69	-4.05	124.1	38.18	-861.33	329.96	-37.65					10.3	17.97	55.6	34.38	-156.07	-9.3	23.44	-47.66	-46.53
		99.31	55.85	-4.69	-4.1	124.17	38.23	-863.34	329.96	-37.33					10.6	18.06	47.61	35.5	-155.76	-7.14	23.8	-47.67	-46.49
		98.04	55.93	-6.4	-3.66	124.17	38.04	-864.2	328.98	-37.12					10.94	17.92	39	35.52	-155.64	-7.15	23.8	-47.41	-45.92
		98.24	55.94	-8.06	-3.05	124.11	37.74	-863.34	328.55	-36.96					11.03	17.77	39	36.5	-155.4	-5.62	25.27	-47.49	-45.9
		97.06	55.86	-8.06	-3.05	124.11	38.65	-863.77	328.49	-36.91					11.81	18.06	31.25	36.4	-155.4	-5.08	24.81	-47.36	-45.46
		95.31	55.56	-9.57	-2.56	124.31	38.67	-863.77	328.13	-36.96					12.08	18.16	29.3	37.49	-154.31	-2.94	25.36	-47.46	-45.52
		95.65	55.56	-9.52	-2.55	123.82	38.67	-863.34	327.39	-36.72					12.08	18.12	19.04	38.28	-154.54	-0.78	25.76	-47.75	-45.41
		94.34	55.75	-11.04	-2	123.97	38.28	-862.3	327.15	-36.72					12.19	17.96	7.75	38.28	-154.31	-0.81	26.31	-47.66	-45.95
		94.34	55.42	-12.3	-1.51	123.72	38.28	-861.33	327.15	-36.72					12.49	18.06	7.75	39.4	-153.69	1.37	26.34	-47.41	-44.97
		92.57	55.47	-12.21	-1.51	123.8	38.28	-863.71	326.05	-36.87					12.84	18.26	-0.06	39.4	-153.81	1.42	26.61	-47.8	-44.46
		91.01	55.76	-13.43	-0.83	123.52	38.28	-856.93	326.42	-36.82					12.87	18.26	3.85	39.84	-153.35	3.31	26.34	-47.46	-43.95
		91.36	55.54	-13.33	-0.93	123.24	38.96	-855.53	327.15	-36.72					12.84	18.41	-0.06	40.77	-152.4	5.42	26.73	-47.46	-43.99
		90.23	55.44	-14.46	-0.44	123.19	39.01	-849.61	325.44	-36.47					13.18	18.17	-5.37	40.8	-152.36	5.52	27.1	-47.41	-43.12
		89.84	55.74	-15.28	0.34	122.25	39.06	-850.1	325.68	-36.77					12.49	18.16	-5.8	41.01	-151.49	7.42	27.37	-47.29	-43.97
		88.96	55.27	-15.26	0.29	122.63	39.06	-846.68	325.2	-36.87					13.26	18.35	-23.5	41.21	-151.86	7.42	27.37	-47.19	-42.97
		87.6	56.04	-15.82	0.78	122.24	39.06	-849.61	324.19	-37.12					12.87	18.74	-15.63	41.75	-150.88	9.42	27.34	-47.18	-42.43
		87.7	56.13	-15.82	0.78	121.68	39.43	-845.7	324.19	-36.72					13.18	18.44	-23.93	41.78	-150.51	11.11	27.34	-47.22	-42.38
		86.03	56.14	-16.55	1.54	121.48	39.43	-849.61	324.13	-37.16					13.28	18.6	-35.64	41.59	-149.29	11.11	27.59	-46.53	-41.89
		86.03	56.59	-16.82	2.1	120.95	39.4	-843.75	323.97	-37.12					13.13	18.37	-36.13	42.04	-149.23	12.87	26.82	-46.88	-42.02
		84.38	56.63	-16.82	2.15	120.95	39.79	-836.18	323.24	-37.12					13.18	18.51	-41.02	42.09	-149.48	12.87	27.1	-46.78	-41.41
		83.4	57.01	-17.19	2.78	120.17	39.75	-836	323.73	-37.23					13.09	18.41	-48.77	41.77	-148.44	14.43	27.37	-46.2	-41.41
		83.4	56.93	-17	2.78	118.92	39.45	-832.52	323.73	-37.6					13.28	18.7	-55.18	42.04	-147.98	15.81	27.59	-46.88	-40.77
		82.03	57.71	-17.21	3.47	119.38	39.4	-822.75	323.24	-37.89					13.18	18.44	-67.44	41.97	-147.48	15.97	27.34	-46	-40.44
		82.03	57.62	-17.24	4.25	118.41	39.45	-826.42	322.75	-38.2					13.18	18.26	-69.4	41.75	-146.5	17.14	27.8	-46.22	-40.44
		80.87	57.81	-17.24	4.25	118.43	39.65	-820.8	323.24	-38.5					12.84	18.65	-77.21	41.6	-146.85	17.14	27.8	-45.7	-40.24
		79.25	58.54	-17.19	4.83	117.38	40.19	-819.4	322.02	-38.33					12.48	18.26	-76.42	41.38	-145.81	18.36	27.34	-46.12	-39.65
		79.59	58.5	-17.19	4.86	116.4	40.23	-811.04	322.02	-38.28					12.45	18.64	-83.5	40.81	-145.14	19.13	27.71	-45.56	-39.5
		78.31	58.54	-16.94	5.66	116.38	40.14	-804.75	322.14	-38.87					12.4	18.55	-92.04	40.81	-145.26	19.12	27.22	-45.31	-39.06
		78.27	58.59	-16.55	6.24	115.43	39.84	-805.18	320.28	-39.06					12.26	18.56	-94.24	40.43	-144.32	20.07	27.22	-44.95	-38.89
		76.95	59.19	-16.55	6.24	114.84	39.84	-795.41	320.28	-39.06					11.99	18.74	-102.05	40.43	-144.32	19.92	27.22	-44.93	-38.53
		75.37	59.95	-16.41	7.03	114.06	40.14	-792.97	320.28	-39.31					11.13	18.74	-99.61	39.75	-143.81	20.65	27.34	-44.74	-38.04
		75.37	60.11	-16.41	7.03	113.26	40.22	-791.02	320.28	-39.38					11.03	18.55	-111.33	39.01	-143.57	21.04	28.2	-44.45	-38.31
		74.19	60.74	-15.82	7.81	113.26	40.14	-781.25	320.07	-39.89					11.02	18.63	-113.28	38.96	-143.33	21.07	27.8	-43.97	-37.92
		74.31	60.84	-15.44	8.59	112.01	40.67	-782.04	319.82	-40.63					10.84	18.55	-114.26	38.23	-142.7	21.29	28.56	-43.85	-37.7
		73.02	61.42	-15.38	8.79	112.11	40.7	-777.83	320.07	-40.05					10.5	18.85	-122.07	38.18	-142.85	21.09	28.32	-43.65	-37.16
		71.95	62.16	-14.89	9.55	111.01	40.43	-775.63	319.09	-40.53					10.15	18.64	-119.14	37.35	-142.15	21.44	29.3	-43.37	-36.91
		71.88	62.2	-14.89	9.52	109.76	39.84	-771.48	319.34	-40.33					10.06	18.74	-127.99	36.47	-141.97	21.04	29.72	-42.99	-36.91
		70.68	62.74	-14.48	10.4	109.42	40.43	-761.96	318.3	-40.97					9.67	19.04	-129.94	36.47	-142.11	21.09	29.54	-42.68	-36.72
		70.9	62.79	-13.88	11.12	108.89	40.63	-760.8	316.38	-41.21					9.56	18.65	-126.1	35.54	-141.72	20.78	30.27	-42.49	-36.72
		69.53	63.23	-13.98	11.13	108.59	40.63	-755.13	316.38	-41.65					8.79	18.55	-129.15	35.54	-141.6	20.8	29.75	-42.19	-36.32
		68.25	63.87	-13.49	12.06	107.76	40.63	-754.82	316.38	-41.75					8.11	18.74	-130	34.66	-141.86	20.21	31.22	-41.41	-35.99
		68.15	64.06	-13.53	12.06	106.62	40.63	-749.15	316.38	-41.82					8.06	18.65	-136.78	33.98	-141.48	19.51	32.1	-41.41	-35.94
		67.26	64.79	-12.99	12.84	106.63	40.43	-742.25	315.92	-42.19					7.42	18.84	-138.73	33.94	-141.6	19.53	31.22	-41.11	-35.35
		67.19	64.65	-12.5	13.67	105.56	39.84	-742.25	314.42	-42.97					7.62	18.65	-138.73	33.15	-142.15	18.9	33.08	-41.22	-35.6
		66.31	65.43	-12.62	13.67	105.56	40.8	-739.26	314.42	-42.33					6.98	19.13	-146.48	33.15	-141.91	18.73	33.17	-40.72	-34.7
		64.7	66.01	-12.12	14.45	104.76	40.89	-735.84	313.96	-42.58					6.24	18.9	-145.02	32.4	-141.86	17.76	34.91	-40.25	-35.16
		65.23	66	-12.13	14.4	103.81	40.63	-730.47	313.96	-42.97					5.95	18.95	-148.5	31.59	-142.64	16.67	35.13	-40.24	-35.16
		64.06	66.65	-11.82	15.43	103.51	40.04	-727.05	312.47	-42.99					5.55	18.8	-152.59	31.63	-142.64	16.65	35.13	-39.6	-34.77
		64.06	66.4	-11.43	16.01	103.12	40.67	-727.05	311.52	-42.99					5.55	18.85	-150.63	31.06	-143.19	15.43	37.6	-39.76	-34.86
		63.18	67.14	-11.43	16.01	103.12	40.38	-722.66	311.52	-42.99					4.69	18.85	-154.42	31.1	-143.1	15.43	37.6	-39.65	-34.19
		62.4	67.92	-11.23	16.99	102.25	40.43	-724.61	310.58	-43.41					4.2	18.9	-152.59	30.47	-143.81	14.05	39.03	-38.6	-33.99
		62.7	67.67	-11.13	16.94	101.54	40.43	-724.61	310.52	-43.37					3.89	18.7	-156.74	30.18	-144.35	12.88	40.89	-38.68	-34.19
		61.41	68.24	-10.99	17.72	101.51	40.7	-718.75	308.53	-43.41					3.17	18.95	-156.74	30.17	-144.32	12.74	40.99	-38	-33.99
		61.6	68.06	-10.94	18.56	100.78	40.43	-721.68	307.86	-43.95					3.27	18.93	-155.76	29.86	-145.08	11.12	42.94	-37.99	-33.61
		60.89	68.25	-11.04	18.6	100.78	40.04	-718.75	307.56	-43.76					2.34	19.09	-160.4	29.69	-145.02	11.13	42.94	-37.45	-34.01
		60.14	68.95	-10.69	19.13	100.37	40.43	-719.24	305.15	-43.6					1.51	18.9	-157.71	29.78	-146.12	9.72	45.41	-37.12	-33.25
		59.72	68.9	-10.94	19.34	100	40.63	-718.26	305.63	-43.6					1.46	19.04	-164.55	29.69	-147	8.11	47.82	-37.21	-33.31
		58.84	69.43	-10.94	20.21	100	40.33	-719.24	304.44	-44.05					0.77	18.83	-161.13	29.69	-146.85	8.06	47.82	-36.91	-32.86
		59.37	68.93	-10.94	20.9	99.49	40.63	-719.24	302.12	-43.6					0.78	18.92	-164.12	29.77	-146.97	6.59	50.23	-36.72	-32.74
		58.5	69.09	-10.6	20.9	99.46	40.14	-721.19	302.49	-43.86					-0.01	19.48	-164.12	29.78	-147.71	6.63	50.66	-36.04	-32.34
		58.2	69.53	-10.99	21.68	99.12	39.84	-721.68	300.29	-43.76					-0.73	19.09	-165.53	29.97	-148.93	4.87	53.47	-35.4	-32.34
		58.15	69.53	-10.96	21.68	98.82	40.12	-721.68	300.05	-44.06					-0.93	19.09	-168.15	30.42	-149.66	3.37	55.63	-35.74	-32.25
		57.42	69.53	-10.95	22.26	98.82	39.84	-728.52	297.73	-43.51					-1.98	19.09	-172.36	30.35	-149.9	3.31	55.54	-35.21	-31.79
		57.62	70.12	-11.47	23.04	98.49	39.65	-730.71	295.9	-43.58					-2.37	19.09	-165.53	30.83	-151.12	1.81	58.96	-35.01	-32.18
		57.03	69.53	-11.33	23.04	98.51	39.79	-730.71	295.9	-43.37					-2.78	19.13	-172.36	30.83	-151.12	1.9	59.05	-34.86	-31.54
		56.63	70.31	-11.47	23.63	98.39	39.65	-728.76	292.85	-43.37					-3.91	19.13	-169.92	31.54	-151.49	0.29	61.52	-34.47	-31.1
		56.62	69.53	-11.72	23.72	98.19	39.79	-734.86	292.72	-43.46					-3.32	19.43	-175.84	32.03	-153.56	-1.18	64.21	-34.5	-30.96
		56.59	69.53	-11.82	24.4	98.24	39.79	-742.68	290.41	-43.65					-4.39	19.13	-176.27	32.03	-153.44	-1.68	65.19	-34.2	-30.62
		56.59	70.12	-11.96	24.95	98.15	39.5	-738.77	288.09	-43.02					-4.42	19.48	-176.27	33.06	-154.54	-2.59	68.12	-34.2	-30.87
		56.1	70.12	-11.96	24.99	98.39	39.06	-748.17	287.6	-43.07					-5.47	19.13	-183.65	32.81	-154.42	-2.55	66.38	-33.99	-30.18
		55.76	69.52	-12.31	25.73	98	38.96	-747.56	284.91	-42.63					-6.35	19.53	-176.03	33.89	-155.76	-3.93	71.66	-33.84	-29.79
		55.74	69.92	-12.21	25.59	98	39.5	-752.2	284.91	-42.72					-6.56	19.13	-179.75	34.76	-157	-5.1	74.1	-33.45	-30.1
		55.56	69.53	-12.4	26.37	98.05	39.06	-756.35	281.13	-42.43					-7.43	19.48	-183.65	35.01	-156.25	-5.13	74.19	-33.13	-29.3
		55.56	69.87	-12.7	26.86	97.65	39.4	-757.32	278.69	-41.85					-7.43	19.13	-184.57	36.01	-157.99	-6.45	78.13	-33.03	-29
		55.55	69.43	-12.74	26.86	97.92	39.06	-769.59	278.56	-41.85					-8.25	19.48	-185.79	36.01	-158.23	-6.45	78.13	-32.81	-29
		55.35	69.48	-12.82	27.29	98.02	38.65	-765.14	273.9	-41.5					-8.8	19.48	-184.08	37.11	-159.19	-8.01	81.42	-32.62	-27.74
		55.42	69.13	-12.8	27.29	97.65	39.06	-775.57	274.78	-41.41					-8.84	19.13	-190.49	38.26	-160.4	-8.62	84.72	-32.74	-28.05
		55.71	69.04	-13	27.93	98.04	38.67	-781.25	271.24	-41.41					-9.57	19.48	-185.79	38.26	-160.52	-8.62	84.72	-32.28	-27.35
		55.35	69.09	-12.99	28.31	97.65	39.01	-781.74	267.46	-40.97					-9.77	19.53	-191.65	39.65	-161.25	-9.57	88.35	-32.08	-27.1
		55.56	68.71	-12.94	28.3	97.65	38.13	-789.55	267.46	-41.31					-10.69	19.51	-190.92	39.62	-161.25	-9.57	88.17	-32.23	-26.66
		55.56	68.16	-12.94	28.86	97.65	38.28	-789.31	263.67	-40.55					-11.72	19.53	-192.44	40.77	-162.48	-10.5	92.04	-31.67	-26
		55.36	68.33	-12.99	28.88	97.65	38.27	-801.76	264.65	-40.53					-11.13	19.48	-197.33	42.14	-163.39	-11.35	95.46	-31.94	-26.51
		55.54	68.16	-12.74	29.25	97.65	38.23	-808.65	259.64	-39.85					-12.16	19.82	-194.46	42.14	-163.64	-11.28	95.46	-31.64	-25.38
		55.47	67.92	-12.5	29.64	97.56	38.26	-808.65	256.84	-39.06					-12.16	19.82	-194.58	43.31	-164.55	-12.7	97.63	-31.62	-25.34
		55.47	67.38	-12.65	29.69	97.61	37.49	-819.82	255.74	-39.5					-13.2	19.53	-197.75	43.31	-164.55	-12.13	99.37	-31.45	-24.62
		55.91	66.79	-12.21	29.88	97.65	37.45	-820.31	251.71	-38.98					-13.53	19.87	-195.56	44.53	-165.28	-12.72	102.54	-31.4	-23.68
		55.91	66.75	-12.16	29.97	97.22	37.49	-824.71	251.83	-39.31					-13.4	20.26	-199.71	45.9	-165.53	-13.48	105.44	-31.08	-23.54
		55.95	66.4	-11.77	30.36	97.22	37.79	-834.47	247.44	-38.53					-14.21	20.02	-196.78	46	-166.5	-13.5	106.45	-30.91	-22.95
		55.86	66.4	-11.13	30.56	97.02	37.45	-836.43	243.59	-37.6					-14.67	19.92	-199.28	47.22	-167.36	-13.99	109.38	-31.06	-22.85
		56.16	65.81	-11.13	30.56	97.02	36.71	-843.81	242.65	-37.82					-14.67	20.29	-199.28	47.22	-167.24	-14.06	109.38	-30.47	-21.83
		56.59	65.63	-10.55	30.95	96.68	36.81	-843.75	239.5	-37.35					-15.44	20.21	-196.78	48.39	-168.58	-14.66	113.25	-30.47	-21.14
		56.63	65.14	-10.45	30.91	96.09	36.9	-851.62	239.26	-37.31					-15.26	20.12	-197.2	49.56	-169.19	-15.63	116.21	-30.47	-21.49
		56.98	64.4	-9.57	31.1	96.09	36.79	-859.8	235.11	-36.77					-15.82	20.17	-197.51	49.58	-169.19	-15.24	116.46	-30.18	-20.14
		56.63	64.84	-8.69	31.44	96	36.77	-859.86	230.44	-36.72					-15.82	20.26	-198.73	50.68	-170.47	-15.72	120.36	-30.1	-20.31
		56.93	63.87	-8.64	31.54	95.7	36.03	-867.68	230.44	-36.33					-16.11	20.61	-195.37	50.68	-170.04	-15.77	120.36	-29.69	-19.58
		57.62	63.27	-7.62	31.59	95.21	36.11	-868.65	226.44	-35.57					-16.7	20.7	-198.73	51.9	-171.14	-16.11	123.05	-29.54	-18.85
		57.03	63.09	-7.62	31.59	94.48	36.03	-873.29	226.5	-35.55					-17.29	20.56	-197.51	52.83	-172.12	-16.6	126.83	-29.39	-18.76
		57.81	62.49	-6.47	31.79	94.48	36.32	-875.49	222.41	-35.28					-17.19	20.7	-194.58	52.73	-172.91	-16.6	126.83	-29.15	-17.97
		57.81	62.49	-5.09	31.84	93.95	36.01	-876.95	218.02	-34.52					-17.19	20.65	-192.87	53.86	-172.85	-16.94	130.62	-28.93	-18.02
		58.06	61.51	-5.1	31.81	93.95	35.15	-883.79	218.02	-34.57					-17.19	21	-195.8	53.86	-173.13	-17.19	128.88	-28.44	-17.19
		58.4	61.02	-3.66	31.98	93.06	35.15	-885.25	213.75	-34.28					-17.38	21.09	-199.71	54.69	-173.81	-17.53	132.78	-28.13	-16.41
		58.57	60.74	-3.66	31.98	91.89	35.5	-892.82	213.35	-34.09					-17.43	20.65	-192.87	55.47	-174.38	-17.97	136.23	-28.17	-16.46
		59.03	59.76	-2.08	31.93	92.36	34.91	-897.46	209.35	-33.33					-17.72	20.7	-192.44	55.52	-174.62	-17.97	135.74	-27.74	-15.63
		58.98	59.95	-0.54	31.98	91.4	35.5	-896.97	205.05	-33.13					-17.97	21	-191.89	56.24	-175.57	-18.37	139.65	-27.98	-15.82
		59.37	58.59	-0.54	31.98	91.38	34.75	-903.81	205.02	-33.25					-18.16	21.04	-189.45	56.24	-175.55	-18.37	139.65	-27.39	-15.14
		59.72	58.45	1.17	31.98	90.63	34.76	-904.79	201.17	-32.72					-17.97	21.09	-190.92	57.03	-176.15	-18.6	141.48	-26.56	-14.26
		59.76	58.3	1.27	31.98	89.65	34.56	-907.23	200.68	-32.42					-18.02	21.04	-182.62	57.71	-176.77	-19.13	144.41	-26.88	-14.38
		60.14	56.93	2.93	31.93	89.45	34.76	-914.55	197.24	-32.18					-18.16	21.09	-183.65	57.71	-177.06	-19.14	144.29	-25.99	-14.11
		60.15	57.03	4.78	31.63	88.28	34.72	-915.04	193.3	-31.35					-18.02	21	-184.57	58.5	-177.75	-19.46	146.36	-26.48	-13.89
		60.4	56.01	4.77	31.63	88.09	33.54	-920.41	192.87	-31.37					-18.02	21.39	-183.65	58.4	-177.55	-19.44	146.24	-25.81	-13.33
		61.22	55.42	6.59	31.62	87.4	33.89	-920.9	189.33	-31.3					-17.99	21.87	-180.66	58.89	-178.73	-19.95	148.8	-25.21	-13.19
		61.13	55.07	6.59	31.63	86.32	33.59	-929.75	189.39	-31.2					-18.16	21.29	-179.75	59.56	-178.77	-20.26	150.63	-25	-13.39
		61.51	53.86	8.5	31.49	86.32	33.4	-932.13	185.03	-30.62					-18.07	21.48	-181.64	59.55	-178.77	-20.22	150.33	-24.62	-12.89
		60.79	53.89	10.15	31.24	85.15	33.59	-936.04	181.61	-30.47					-18.37	21.44	-179.75	59.95	-179.5	-20.65	152.8	-24.37	-12.62
		62.01	52.93	10.13	31.24	85.11	32.81	-945.25	181.61	-30.47					-18.16	21.44	-176.03	59.95	-179.02	-20.71	152.8	-23.97	-12.5
		62.45	51.56	12.11	30.95	84.18	32.81	-944.4	177.7	-29.83					-17.97	21.92	-179.75	60.52	-179.69	-21.12	154.66	-23.44	-12.5
		62.31	51.51	12.11	30.91	82.81	32.76	-955.57	177.67	-30.09					-17.97	22.22	-172.85	61.01	-180.18	-21.49	156.98	-23.19	-12.45
		62.49	50.24	13.87	30.62	82.37	32.81	-958.5	174.68	-29.42					-18.02	22.02	-175.78	61.02	-180.05	-21.49	156.98	-22.68	-12.65
		62.87	50.15	15.67	30.15	81.93	32.71	-957.52	170.9	-28.91					-17.97	21.87	-173.83	61.6	-180.3	-21.63	157.96	-23.05	-12.12
		62.88	48.82	15.63	30.22	81.93	31.2	-961.91	170.9	-28.76					-17.58	22.22	-175.78	61.69	-180.18	-21.8	158.08	-22.07	-12.79
		63.87	47.65	17.19	29.78	80.66	31.63	-964.11	167.72	-28.47					-17.97	22.17	-171.94	62.01	-180.66	-22.22	159.91	-21.1	-12.92
		63.87	47.45	17.19	29.78	79.74	31.63	-968.75	167.94	-28.34					-17.58	22.06	-172.36	62.84	-180.48	-22.46	160.13	-21.78	-13.48
		64.45	46.09	18.74	29.25	79.64	31.59	-974.61	164.03	-27.39					-17.97	22.06	-171.94	62.79	-180.54	-22.46	160.13	-20.31	-13.31
		64.06	46.49	20.21	28.81	78.49	31.63	-974.61	162.08	-27.39					-18.02	22.22	-171.94	63.23	-180.66	-22.71	161.99	-20.71	-13.29
		64.79	44.53	20.17	28.86	78.5	30.65	-985.35	160.13	-27.49					-17.97	22.44	-171.94	63.26	-180.54	-22.85	161.99	-19.56	-13.92
		64.84	43.45	21.48	28.17	77.15	30.67	-989.75	158.94	-26.78					-17.72	22.61	-168.09	64.01	-180.05	-23.24	163.09	-19.13	-14.48
		65.23	43.37	21.58	28.13	76.56	30.56	-994.08	158.17	-26.49					-17.6	22.46	-166.99	64.65	-180.18	-23.58	163.57	-19.14	-14.48
		65.63	42.04	22.65	27.34	76.56	30.76	-1000.06	155.52	-26.12					-17.59	22.26	-172.12	64.62	-180.05	-23.63	163.94	-18.02	-15.28
		65.63	42.14	23.8	26.86	75.73	30.87	-996.58	152.8	-25.69					-17.38	22.65	-172.36	65.43	-179.47	-23.84	164.03	-18.12	-14.89
		66.36	40.8	23.8	26.81	75.78	28.9	-1000.06	152.34	-25.59					-17.58	22.56	-168.95	65.28	-179.32	-23.93	164.03	-17.19	-15.48
		66.79	39.06	24.7	25.78	74.85	29.28	-1000.06	149.87	-25					-17.24	22.85	-172.85	65.99	-179.02	-24.22	165.04	-16.41	-16.5
		66.36	39.06	24.68	25.78	74.17	29.49	-1000.06	149.87	-24.85					-17.6	22.63	-168.09	66.79	-177.86	-24.27	165.77	-16.82	-16.5
		66.77	37.88	25.38	25.29	74.07	29.69	-1006.1	147.46	-24.32					-17.29	23.03	-171.94	66.79	-178.1	-24.51	165.53	-15.58	-17.63
		66.8	37.84	26.15	24.49	73.39	29.29	-1007.63	144.5	-23.68					-17.19	22.65	-173.83	67.57	-177.86	-24.76	166.26	-15.92	-17.72
		67.38	36.32	26.15	24.41	73.39	27.93	-1011.78	144.5	-23.88					-17.24	23.39	-176.76	67.57	-177.37	-24.8	166.26	-15.24	-18.41
		67.86	35.11	26.56	23.53	72.65	28.31	-1013.73	142.46	-23.1					-17.68	23.44	-174.8	68.54	-176.27	-25	165.89	-13.97	-19.58
		67.94	34.74	26.86	23.53	72.02	28.31	-1021.73	142.46	-22.8					-17.24	23.1	-176.03	69.43	-175.55	-25.31	166.99	-13.99	-19.72
		68.7	33.94	27.1	22.65	72.05	28.3	-1029.36	140.87	-22.28					-17.2	23.44	-179.75	69.31	-175.32	-25.31	166.99	-12.99	-20.95
		68.44	33.86	27.34	21.87	71.53	28.47	-1027.83	138.15	-21.49					-17.19	23.14	-183.65	70.26	-174.1	-25.49	165.95	-13.11	-20.71
		68.95	32.37	27.33	21.68	71.58	26.95	-1041.26	138.18	-21.73					-17.29	23.82	-184.08	70.29	-174.1	-25.3	166.99	-12.33	-21.73
		69.43	30.83	27.34	20.9	71	26.93	-1031.25	136.23	-20.65					-17.24	23.63	-183.65	70.31	-173.11	-25.7	166.38	-11.08	-23.14
		69.34	30.87	27.59	21.04	70.31	26.56	-1043.21	135.74	-20.73					-17.24	23.62	-193.42	72.22	-171.2	-25.79	165.89	-11.04	-23.14
		69.53	29.76	27.64	19.87	70.65	27.25	-1047.85	134.28	-20.22					-17.63	23.53	-193.6	72.22	-171.51	-25.78	165.99	-10.45	-24.41
		69.53	29.76	27.34	18.99	70.12	26.93	-1045.41	132.32	-19.36					-17.48	23.63	-194.82	73.39	-170.29	-25.9	166.5	-10.25	-24.41
		70.65	28.3	27.34	18.99	70.12	25.78	-1048.83	132.32	-19.45					-17.48	23.82	-199.28	73.34	-170.04	-25.98	165.99	-9.57	-25.93
		71.07	27.34	27.32	17.92	69.53	25.78	-1052.73	128.88	-18.77					-17.72	23.61	-201.23	74.07	-168.46	-26	165.77	-8.64	-26.76
		71.09	27.29	27.34	17.97	69.43	25.77	-1056.09	128.88	-18.77					-17.97	24.01	-204.59	74.9	-166.75	-26.18	164.03	-8.72	-27.1
		72.02	26.17	27.15	17.09	69.34	25.78	-1066.65	128.88	-17.97					-18.07	23.82	-214.9	74.9	-168.46	-25.83	165.28	-7.81	-28.13
		71.68	25.78	26.86	16.01	69.09	25.76	-1067.32	126.92	-16.89					-17.97	24.07	-219.24	75.78	-164.92	-26.09	164.03	-7.96	-28.13
		72.02	24.95	26.9	16.01	69.04	24.21	-1071.78	126.92	-17.19					-18.07	24.21	-218.81	75.78	-164.92	-26.08	164.03	-7.06	-29.35
		72.61	24.17	26.51	15.23	68.61	24.51	-1069.76	124.97	-16.06					-18.6	24.41	-217.29	76.56	-163.15	-26.08	163.82	-6.25	-30.66
		72.61	24.17	26.51	15.22	68.33	24.69	-1072.27	126.22	-16.41					-18.38	24.58	-227.05	77.69	-160.95	-26.09	163.57	-6.08	-30.66
		73.02	23.34	26.32	14.31	68.33	24.5	-1073.49	124.05	-15.48					-18.58	24.41	-234.86	77.64	-160.89	-25.99	163.09	-5.13	-31.88
		73	23.04	25.78	13.28	67.92	24.4	-1078.13	122.92	-14.87					-18.76	24.39	-234.62	78.3	-159.18	-25.93	162.6	-5.18	-32.08
		73.63	22.26	25.78	13.28	67.92	23.39	-1080.57	123.05	-14.85					-18.95	24.85	-248.29	78.31	-159.3	-25.9	162.35	-3.96	-33.25
		74.17	21.68	25.68	12.49	67.68	23.44	-1081.05	121.55	-14.06					-19.53	24.85	-243.16	78.9	-156.74	-26.28	160.13	-3.44	-34.23
		74.58	21.48	25.73	12.45	67.28	23.34	-1080.51	121.55	-13.97					-19.64	24.76	-252.44	79.64	-154.54	-25.69	160.13	-3.32	-34.38
		75.34	20.9	25.34	11.71	67.38	23.22	-1084.47	120.85	-13.28					-19.65	24.9	-263.92	79.74	-154.42	-25.7	160.13	-3.08	-35.4
		74.99	20.9	24.99	11.01	66.99	23.04	-1083.5	119.02	-12.5					-19.44	24.68	-261.96	80.16	-152.47	-25.39	159.42	-2.74	-35.18
		75.59	20.21	24.99	10.94	66.97	22.05	-1084.96	118.53	-12.35					-20.14	25.38	-275.45	80.07	-152.4	-25.49	158.17	-1.97	-36.43
		76.51	19.53	24.9	10.3	66.4	22.26	-1084.96	117.61	-11.72					-20.36	24.99	-271.97	80.56	-149.9	-25.32	158.11	-1.03	-37.35
		76.27	19.9	24.98	10.15	66.19	22.24	-1086	117.61	-11.92					-20.46	25.73	-286.25	80.95	-147.52	-25	156.22	-0.9	-37.6
		77.25	18.82	24.91	9.56	66.01	22.06	-1088.81	115.97	-11.04					-21.1	24.99	-296.94	80.87	-147.52	-25	156.98	-0.29	-38.13
		77.29	19.43	24.85	8.98	65.99	22.05	-1085.08	114.72	-10.94					-21.1	25.34	-294.43	81.06	-145.26	-25.39	155.64	-0.69	-38.2
		77.93	18.75	24.95	8.98	65.63	21.07	-1086	115.11	-10.57					-21.22	25.78	-309.57	81.06	-145.32	-24.85	155.27	0.38	-39.06
		78.49	18.73	24.99	8.45	65.28	21.09	-1084.05	113.16	-9.81					-21.97	25.73	-309.08	81.16	-142.58	-24.62	154.3	0.78	-39.7
		78.51	18.36	24.99	8.4	64.65	20.95	-1081.3	113.16	-9.72					-21.69	25.73	-326.42	81.06	-140.2	-24.32	152.8	0.78	-39.85
		79.28	18.24	25.34	8.06	64.55	20.7	-1083.5	112.06	-9.19					-22.46	25.78	-339.9	81.1	-139.89	-24.37	152.8	1.95	-40.58
		79.74	18.36	25.73	7.67	64.01	20.9	-1086.43	110.23	-8.06					-22.27	25.78	-338.13	80.86	-137.45	-24.22	151.79	1.93	-40.55
		80.42	18.05	25.73	7.62	63.96	20.21	-1076.42	110.23	-8.4					-22.95	26.46	-350.1	80.93	-136.84	-23.95	151.73	2.2	-41.11
		81.35	18.06	25.78	7.41	63.18	19.53	-1077.51	109.38	-7.91					-23.54	26.46	-355.53	80.54	-135.01	-23.78	150.48	3.31	-41.42
		81.03	18.06	26.12	7.42	62.38	19.53	-1074.28	109.38	-7.74					-23.44	26.76	-367.68	79.88	-132.34	-23.93	149.38	3.5	-41.65
		81.98	17.97	26.56	7.03	62.39	19.53	-1072.33	107.42	-7.43					-23.95	26.56	-378.85	79.88	-132.39	-23.44	149.35	4.29	-41.85
		81.54	18.05	27.34	7.03	61.69	19.87	-1070.8	105.44	-6.95					-24.24	26.12	-376.89	79.27	-129.46	-23.14	148.44	4.29	-42.58
		82.03	18.31	27.33	7.03	61.51	19.09	-1069.15	105.44	-6.95					-24.62	27.34	-387.82	79.27	-129.76	-23.17	148.44	4.88	-42.59
		83.5	18.31	28.27	7.03	60.64	18.9	-1065.92	103.88	-6.25					-25.61	27.15	-396.48	78.31	-126.94	-22.8	147.22	5.52	-43.02
		83.5	18.35	28.31	7.03	59.46	18.99	-1062.44	103.27	-6.1					-25.51	27.34	-410.64	77.32	-124.39	-22.46	145.87	5.52	-42.6
		84.55	18.44	28.9	7.03	59.46	19.09	-1056.64	101.53	-5.67					-26.1	27.15	-426.76	77.29	-124.51	-22.46	146.24	6.24	-42.98
		85.35	18.37	30.27	7.4	58.4	18.7	-1055.18	99.85	-5.08					-26.03	26.56	-426.76	76.15	-121.58	-22.07	144.01	6.63	-43.12
		85.5	18.6	30.32	7.4	58.45	17.92	-1054.75	99.06	-5.18					-26.96	27.93	-445.8	76.15	-121.58	-22.66	144.41	7.03	-42.99
		86.32	18.9	31.54	7.76	57.03	17.63	-1054.75	95.67	-4.71					-27.49	27.93	-446.78	74.7	-119.2	-21.8	143.49	7.81	-43.55
		86.12	18.95	31.42	7.79	56.01	17.85	-1048.83	97.6	-4.69					-27.74	27.78	-467.29	73	-116.27	-21.49	142.33	8.2	-43.51
		87	19.34	32.81	8.15	55.86	17.94	-1043.95	95.58	-4.39					-28.44	28.13	-478.52	73.24	-116.27	-21.49	142.46	8.59	-43.6
		87.08	19.43	34.38	8.59	54.49	17.87	-1043.95	93.63	-3.93					-28.47	27.93	-480.47	71.46	-113.89	-21.14	141.48	8.59	-43.37
		87.88	19.87	34.38	8.59	54.44	16.79	-1038.21	93.23	-4.05					-28.96	28.51	-498.05	71.39	-113.89	-21.14	141.48	9.76	-43.46
		88.96	20.21	35.84	9.23	53.13	16.94	-1038.45	90.79	-3.96					-30.08	28.5	-499.02	69.53	-111.33	-20.75	140.63	10.15	-43.37
		88.87	20.12	35.94	9.18	51.46	16.94	-1035.16	91.06	-3.66					-30.08	28.51	-511.72	67.47	-109.13	-20.56	139.65	10.42	-43.16
		89.65	20.31	37.38	9.94	51.42	17.09	-1032.17	88.84	-3.56					-30.96	28.47	-527.4	67.55	-108.76	-20.56	139.65	11.69	-43.37
		89.65	20.61	39.06	10.62	49.95	16.94	-1028.81	86.4	-2.95					-30.87	28.51	-529.79	65.43	-105.96	-20.12	138.18	11.13	-43.37
		90.43	21.09	39.06	10.69	49.46	15.99	-1029.79	86.4	-3.17					-31.88	28.88	-547.85	65.43	-106.46	-20.24	138.06	11.89	-42.98
		91.39	21.68	40.81	11.61	48.29	16.01	-1036.07	84.72	-2.95					-32.74	28.9	-546.94	62.88	-103.76	-19.95	137.7	13.23	-42.97
		91.21	21.09	40.97	11.57	46.68	15.97	-1025.39	84.72	-3.03					-32.86	28.9	-561.52	60.52	-100.83	-19.73	136.6	12.87	-42.97
		91.99	22.22	42.77	12.45	46.68	15.77	-1019.47	82	-2.94					-33.6	28.9	-588.38	60.4	-101.14	-19.73	136.6	13.28	-42.7
		91.79	22.26	44.53	13.62	44.9	16.01	-1022.58	80.81	-2.76					-33.6	28.81	-586.43	57.76	-98.69	-19.46	136.23	13.82	-42.38
		92.77	22.41	44.53	13.57	44.9	14.84	-1020.02	80.05	-2.75					-34.57	29.69	-603.52	57.76	-99	-19.48	135.77	14.45	-42.21
		93.33	23.52	46.73	14.7	43.15	15.19	-1021.48	78.13	-2.35					-35.94	29.86	-603.52	55.05	-96.74	-19.26	135.25	15.23	-41.72
		93.06	23.24	46.95	14.7	41.38	14.79	-1013.92	78.13	-2.56					-35.99	29.44	-623.05	52.25	-94.24	-19.13	135.01	15.04	-41.85
		94.13	23.82	48.49	16.01	40.92	15.43	-1017.09	75.93	-2.56					-36.72	29.29	-636.78	52.2	-94.12	-19.14	135.25	16.4	-41.21
		94.13	24.01	50.78	17.19	39.79	14.79	-1015.44	73.97	-2.75					-36.38	29.69	-635.8	49.19	-91.86	-18.99	134.52	16.36	-41.26
		94.43	24.42	50.73	17.26	39.7	14.79	-1011.96	73.73	-2.55					-37.45	30.07	-656.74	49.29	-91.92	-18.97	134.28	16.75	-40.58
		94.91	24.99	52.73	18.63	37.88	14.45	-1009.28	72.02	-2.47					-38.43	30.07	-652.59	46.29	-89.9	-18.9	135.01	17.66	-40.06
		95.12	24.98	52.93	18.65	36.3	14.01	-1009.77	71.53	-2.47					-38.68	30.35	-676.03	43.27	-87.4	-18.7	134.28	17.57	-39.85
		95.7	26.12	54.78	20.12	36.28	14.65	-1008.3	69.34	-2.35					-39.31	30.16	-694.82	43.26	-87.16	-18.8	134.52	18.65	-39.26
		95.31	26.12	56.93	21.68	34.55	14.45	-1010.99	68.12	-2.39					-39.26	30.16	-694.4	40.23	-85.51	-18.85	134.64	18.43	-39.21
		96.29	26.56	56.93	21.68	34.56	13.96	-1010.25	68.12	-2.39					-39.89	30.73	-714.9	40.23	-85.46	-18.8	134.28	19.38	-38.68
		96.48	27.73	58.98	23.04	32.42	13.87	-1011.78	65.92	-2.74					-40.63	30.66	-714.9	37.16	-84	-18.77	134.52	19.92	-38.31
		96.36	27.64	58.94	23.02	31.35	13.67	-1011.78	65.92	-2.06					-40.82	30.74	-732.42	34.18	-81.18	-18.85	135.25	20.02	-37.92
		96.92	28.27	61.01	24.71	31.4	13.62	-1009.83	64.21	-2.1					-41.5	30.16	-750	34.18	-81.12	-18.87	134.64	21.04	-36.77
		96.88	28.17	62.88	26.37	29.78	14.01	-1008.3	62.26	-2.37					-41.46	30.56	-750.49	31.05	-79.36	-18.9	134.64	20.69	-36.82
		97.02	29.27	62.88	26.51	29.87	12.88	-1011.84	62.26	-2.17					-42.04	31.15	-770.02	31.05	-78.92	-18.9	134.74	21.48	-36.23
		97.26	30.03	64.84	28.17	28.31	13.23	-1012.21	61.28	-2.74					-42.38	30.87	-767.09	28.13	-77.16	-19.07	135.5	22.26	-35.25
		97.25	30.16	64.84	28.17	26.95	13.28	-1011.96	61	-2.15					-42.48	31.35	-782.17	24.99	-75.07	-19.05	135.99	22.06	-35.21
		97.61	30.75	67.04	29.74	26.94	12.88	-1018.07	59.94	-1.71					-43.16	30.94	-805.18	24.99	-74.83	-19.17	136.23	22.53	-34.03
		97.26	31.35	68.92	31.44	24.99	13.23	-1017.09	58.47	-1.76					-43.07	31.13	-807.62	22.24	-72.88	-19.45	136.47	22.61	-34.19
		97.63	32.03	68.92	31.44	25.59	12.45	-1017.82	58.53	-2.17					-43.57	31.62	-822.33	22.22	-73.61	-19.45	136.69	23.24	-33.06
		97.26	33.18	71	33.2	24.29	12.49	-1017.09	57.07	-2.15					-43.8	31.63	-822.75	19.48	-71.17	-19.64	136.69	23.72	-32.13
		97.65	33.4	71.04	33.2	23.12	12.49	-1014.89	57.1	-1.98					-43.51	31.63	-842.04	16.65	-69.89	-19.93	138.43	23.62	-32.03
		97.65	33.79	72.65	35.06	23.04	12.29	-1019.59	56.58	-2.06					-44.05	31.15	-860.84	16.7	-69.46	-19.87	137.94	24.29	-30.91
		97.26	33.98	74.6	36.81	22.02	12.49	-1018.55	55.63	-1.81					-43.94	31.62	-863.34	14.06	-67.5	-20.07	139.04	24.22	-31.15
		97.56	35.11	74.62	36.72	22.05	11.77	-1024.41	55.63	-1.66					-44.25	31.63	-874.51	14.31	-67.5	-19.93	138.92	24.69	-29.54
		97.26	36.32	76.46	38.28	21	11.61	-1024.9	55.54	-2					-43.95	32.03	-873.54	11.43	-65.73	-20.31	140.63	24.81	-28.13
		97.26	36.12	76.46	38.62	20.02	12.06	-1027.4	55.63	-1.61					-44.04	31.98	-888.73	9.38	-63.74	-20.51	140.99	24.8	-28.71
		96.92	37.49	78.31	40.23	20.02	12.01	-1029.79	55.42	-1.39					-43.6	31.93	-905.76	9.19	-64.03	-20.53	140.87	25.37	-27.15
		97.26	37.7	79.88	42.19	19.09	11.67	-1025.88	55.54	-1.51					-43.8	31.93	-903.32	7.01	-62.13	-20.83	142.46	24.99	-27
		97.05	38.28	79.87	42.38	19.04	11.4	-1029.79	55.54	-1.51					-43.16	32.41	-923.83	7.01	-62.26	-20.9	142.46	25.68	-26.12
		96.48	39.79	81.84	43.99	18.26	11.32	-1030.76	55.54	-1.28					-43.02	32.41	-919.43	4.87	-60.56	-21.1	142.55	25.78	-24.27
		96.95	40.11	81.98	43.92	17.38	11.52	-1031.25	55.54	-1.1					-43.16	32.62	-935.06	2.93	-58.65	-21.29	144.5	25.73	-24.46
		96.09	40.99	83.45	45.7	17.38	11.69	-1034.18	56.12	-0.98					-43.16	32.47	-952.27	2.98	-58.72	-21.12	144.5	25.78	-23.49
		96.29	40.81	85.15	47.56	16.79	11.3	-1032.23	56.12	-0.93					-42.97	32.42	-952.51	1.15	-56.76	-21.49	146.24	26.12	-23.44
		95.7	42.26	85.15	47.45	16.77	10.35	-1033.2	56.12	-0.81					-42.48	32.71	-966.06	1.16	-56.66	-21.49	146.73	25.78	-22.07
		95.7	43.24	86.81	49.27	16.01	10.73	-1032.71	57.37	-0.93					-41.65	32.81	-966.06	-0.51	-55.18	-21.53	147.95	26.27	-20.41
		95.31	43.36	87.16	49.27	15.63	11.12	-1034.61	57.01	-0.83					-41.5	32.76	-978.45	-1.98	-53.73	-21.49	148.44	25.78	-20.75
		95.12	44.34	88.77	50.78	15.63	10.79	-1037.11	57.5	-0.34					-40.63	33.11	-992.68	-2	-53.73	-21.69	148.86	26.12	-19.13
		94.53	44.53	90.43	52.73	15.04	11.11	-1033.2	58.47	-0.11					-41.02	32.81	-992.25	-3.42	-52.12	-21.61	150.36	26.17	-18.95
		94.53	45.9	90.43	52.69	14.84	10.5	-1035.1	58.35	-0.2					-40.05	33.54	-1000.06	-3.47	-51.88	-21.69	150.36	25.78	-17.97
		93.9	46.92	92.26	54.29	14.45	10.54	-1033.2	59.05	0.18					-38.97	33.2	-1000.06	-4.69	-50.31	-21.49	151.73	25.73	-16.46
		94.12	47.02	92.04	54.29	14.01	10.5	-1035.16	59.45	-0.15					-39.06	33.45	-1002.93	-5.87	-49.19	-21.49	152.8	25.38	-15.82
		92.92	47.92	94.09	56.2	13.96	10.42	-1032.47	60.79	0.19					-37.59	33.19	-1013.73	-5.71	-48.71	-21.5	152.8	25.78	-14.87
		93.06	47.56	96.04	57.71	13.28	10.33	-1032.65	62.04	0.38					-37.92	33.15	-1012.21	-6.64	-47.36	-21.19	154.33	25.63	-15.04
		92.67	49.19	96	57.71	13.28	9.95	-1031.74	62.26	0.76					-36.87	33.54	-1021.97	-6.65	-47.36	-21.19	154.3	25.38	-13.48
		91.78	50.34	97.65	59.42	12.88	9.91	-1033.14	64.21	0.76					-35.94	33.57	-1021.48	-7.53	-46.02	-21.1	155.76	24.88	-12.4
		91.79	50.34	97.65	59.42	12.67	9.56	-1031.25	64.21	0.38					-35.74	33.84	-1028.32	-8.11	-44.94	-20.51	157.47	24.88	-11.82
		91.01	51.56	100	60.94	12.49	10.33	-1030.76	65.92	1.37					-34.69	33.59	-1035.1	-8.21	-44.94	-20.61	157.2	24.61	-10.6
		90.8	51.56	101.56	62.49	12.11	10.06	-1029.36	66.38	1.27					-34.57	33.94	-1035.1	-8.74	-43.21	-20.62	159.18	24.7	-10.21
		90.44	52.34	101.9	62.49	12.16	10.06	-1025.88	66.38	1.37					-33.61	33.98	-1045.41	-8.8	-43.33	-20.12	159.18	24.1	-9.03
		89.45	53.3	103.9	64.01	11.87	9.76	-1025.63	69.7	1.51					-32.42	34.18	-1046.02	-9.19	-42.02	-19.53	160.03	23.53	-8.21
		89.06	53.47	104.1	64.04	11.03	9.76	-1018.07	69.82	1.55					-32.62	34.18	-1049.93	-9.57	-38.88	-18.97	161.99	23.63	-7.81
		88.23	54.08	106.05	65.67	11.12	9.94	-1012.7	72.27	1.86					-31.45	33.89	-1057.74	-9.67	-41.03	-18.95	160.13	23.34	-6.45
		88.28	53.9	108.54	67.09	10.62	10.01	-1014.16	74.19	2					-31.2	34.18	-1054.81	-9.86	-39.31	-18.16	163.09	23.39	-6.59
		87.4	54.86	108.54	66.99	10.69	9.55	-1007.08	74.19	2.14					-30.1	34.38	-1059.57	-9.81	-39.55	-18.12	163.09	22.63	-5.07
		86.5	55.65	110.94	68.55	10.03	9.56	-1007.81	78.13	2.2					-28.91	34.45	-1058.96	-10.16	-38.45	-17.38	163.97	22.06	-3.61
		86.32	55.42	110.84	68.55	9.46	9.56	-1001.46	78.37	1.95					-29.1	34.46	-1067.32	-10.21	-37.23	-16.99	164.03	22.06	-3.91
		85.15	56.06	113.28	70.12	9.52	9.55	-1000.06	80.05	2.59					-27.78	34.74	-1068.3	-10.21	-37.23	-16.46	164.03	21.09	-2.35
		85.15	56.23	115.7	71.44	8.98	9.42	-1000.06	84.41	2.61					-27.78	34.74	-1072.27	-10.35	-36.19	-15.55	165.99	21.44	-2.35
		84.18	56.63	115.81	71.46	8.59	9.56	-1000.06	84.35	2.34					-26.71	35.14	-1074.04	-10.35	-36.38	-15.55	166.02	21.04	-1.37
		83.15	57.03	118.37	72.63	8.01	9.76	-1000.06	86.88	2.83					-25.39	35.11	-1071.23	-10.3	-35.64	-14.48	166.99	20.31	-0.12
		83.3	57.01	118.56	72.63	7.02	9.55	-988.46	86.88	3.27					-25.51	35.11	-1067.87	-10.45	-34.7	-13.5	167.85	20.26	0.34
		81.59	57.03	121.09	74.02	7.03	9.56	-974.61	91.28	2.62					-24.62	35.06	-1070.43	-10.35	-34.79	-13.49	167.91	19.9	1.15
		82.02	57.03	124.07	75.37	6.24	9.56	-975.1	94.6	3.13					-24.41	35.11	-1071.29	-10.4	-33.71	-12.21	168.95	20.02	1.37
		81.01	57.37	124.12	75.34	6.24	9.56	-966.86	94.73	2.93					-23.63	35.45	-1067.5	-10.4	-33.57	-12.8	169.19	19.12	2.29
		79.59	57.42	126.56	76.56	5.07	9.55	-967.04	99.12	2.93					-22.31	35.15	-1074.71	-10.3	-33.08	-11.06	169.92	18.9	3.31
		79.69	57.76	126.95	76.54	4.25	9.52	-952.21	99.49	2.93					-22.46	35.15	-1069.4	-10.45	-32.21	-9.77	170.9	18.93	3.27
		78.27	57.71	129.88	77.93	3.9	9.38	-935.06	103.27	2.93					-21.69	35.15	-1062.5	-10.55	-32.21	-9.77	169.92	18.26	4.47
		78.27	57.52	132.81	78.9	2.74	9.42	-934.08	107.3	2.81					-22.07	35.33	-1069.58	-10.3	-31.74	-8.6	171.88	18.33	4.25
		76.56	57.62	132.79	78.9	3.13	9.52	-918.03	107.67	2.73					-20.65	36.01	-1062.5	-10.6	-31.62	-8.6	171.88	18.15	4.97
		76.37	57.03	136.01	80.05	1.55	9.55	-916.5	111.3	2.34					-19.85	35.89	-1068.18	-10.69	-30.88	-7.15	172.12	17.38	6.24
		75.78	57.03	135.89	80.05	0.2	9.72	-899.41	111.3	2.59					-20.04	36.01	-1062.01	-10.94	-30.64	-5.88	172.24	17.47	6.24
		74.31	56.98	138.96	81.23	0.17	9.45	-883.3	116.58	2.34					-19.34	35.89	-1062.01	-10.94	-30.52	-6.44	172.61	17.28	6.88
		73.68	56.98	142.14	82.03	-1.18	9.76	-881.9	120.85	2.15					-19.68	35.52	-1058.65	-11.08	-31.07	-4.42	172.73	17.38	7.02
		73.03	56.2	142.04	82.03	-1	9.76	-871.58	120.85	1.76					-18.76	36.02	-1054.75	-11.04	-29.66	-4.42	172.3	16.94	7.57
		72.02	56.23	144.53	83.4	-2.86	9.56	-873.54	124.97	1.81					-18.12	35.69	-1057.62	-11.45	-29.66	-3.27	173.58	16.39	8.18
		71.88	55.91	144.53	83.35	-4.32	9.76	-852.05	124.97	1.83					-18.16	36.13	-1052	-11.77	-29.31	-1.81	172.82	16.75	8.06
		70.12	55.52	148	84.23	-4.39	9.56	-833.5	128.88	1.55					-18.02	36.22	-1050.29	-11.77	-29.31	-1.76	172.73	16.55	9.18
		70.31	55.54	150.78	85.15	-6.1	9.56	-831.05	135.25	1.17					-17.58	36.03	-1054.75	-12.31	-29.31	-0.61	173.8	16.75	8.89
		69.43	54.78	150.78	85.15	-6.05	9.56	-810.55	135.74	1.27					-16.99	36.67	-1049.32	-12.35	-29.31	-0.54	173.31	16.36	9.72
		67.57	53.9	153.9	86.03	-7.84	9.76	-805.66	139.65	0.73					-17.24	36.6	-1044.43	-12.81	-28.44	0.73	173.8	16.38	10.13
		67.57	54.25	153.9	86.03	-9.57	9.94	-782.23	139.65	0.78					-16.5	36.79	-1040.28	-13.48	-28.38	1.86	173.8	16.4	9.76
		65.99	53.51	156.63	86.96	-10.16	9.76	-760.86	144.5	0.34					-16.41	36.51	-1041.02	-13.48	-28.34	1.9	174.56	16.39	10.11
		66.65	53.27	159.56	87.79	-11.43	10.13	-763.73	148.68	-0.2					-16.41	36.22	-1037.35	-14.16	-27.71	2.98	173.8	16.2	10.15
		65.09	52.34	159.56	87.84	-11.33	10.11	-735.84	148.9	-0.51					-15.92	36.72	-1036.38	-14.11	-27.59	3.03	173.8	16.4	10.33
		63.28	51.56	162.11	88.65	-13.43	10.06	-736.33	153.2	-0.93					-15.77	36.5	-1036.13	-15.06	-27.47	3.9	174.68	16.4	10.82
		63.28	51.37	162.2	88.28	-15.06	10.13	-715.09	153.69	-0.69					-15.72	36.67	-1033.2	-15.82	-27.36	4.88	174.68	16.39	10.94
		62.18	50.34	164.82	89.06	-15.06	9.76	-691.41	157.96	-1.09					-15.82	36.67	-1027.83	-15.87	-27.36	4.88	174.29	16.79	10.74
		62.01	50.38	167.14	90.19	-17.02	10.01	-691.35	160.13	-1.61					-15.92	36.79	-1027.83	-16.91	-26.61	5.56	174.74	16.98	11.3
		61.03	49.11	167.26	90.19	-17.19	10.15	-662.11	161.99	-1.88					-15.48	37.45	-1028.32	-16.92	-26.73	5.66	174.77	16.94	11.32
		59.18	48.49	169.51	90.58	-19.44	10.54	-664.31	165.89	-2.17					-15.58	36.91	-1024.9	-17.97	-26.4	6.49	174.77	17.27	11.13
		59.18	48.49	169.53	90.81	-20.75	10.15	-640.63	165.53	-2.15					-15.92	37.06	-1024.9	-19.14	-25.63	6.98	174.74	17.19	11.67
		58.15	47.06	171.68	91.6	-20.75	10.34	-614.75	169.68	-2.86					-15.97	37.1	-1021.61	-19.09	-25.88	6.98	175.54	17.57	11.32
		58.11	47.22	173.53	92.28	-22.66	10.33	-617.25	172.61	-3.32					-15.72	37.01	-1024.35	-20.31	-25.41	7.52	174.68	17.75	11.22
		56.93	45.85	173.53	92.26	-22.68	10.5	-587.95	172.61	-3.31					-16.04	37.45	-1018.07	-20.31	-25.41	7.42	174.68	17.82	11.32
		55.66	44.48	175.34	92.97	-24.46	10.94	-589.9	175.72	-3.91					-16.21	36.89	-1015.63	-21.58	-24.72	7.79	175.17	18.26	11.47
		55.56	44.53	175.34	92.97	-26.28	10.53	-556.64	175.75	-3.92					-16.11	37.45	-1015.63	-22.85	-23.93	8.06	174.68	18.26	11.3
		54.27	43.56	176.56	93.63	-26.28	10.45	-531.25	178.47	-4.83					-16.46	36.91	-1013.92	-22.85	-23.93	8.11	173.8	18.85	11.28
		53.88	43.26	177.93	94.38	-28.52	10.74	-531.74	181.03	-5.47					-16.21	37.65	-1012.21	-24.24	-23.25	8.15	175.29	18.45	11.12
		52.34	41.99	178.3	94.13	-28.05	11.13	-503.85	181.12	-5.47					-16.5	37.45	-1011.78	-24.24	-23.25	8.15	174.68	19.13	10.69
		51.37	40.77	179.59	94.87	-29.69	10.89	-508.3	183.47	-5.98					-17.19	37.7	-1009.28	-25.59	-22.52	8.15	173.8	19.87	10.94
		51.15	40.77	179.69	94.87	-31.37	10.53	-478.52	183.53	-6.2					-17.38	37.21	-1008.3	-27	-21.61	8.01	175.05	20.12	11.01
		50.24	39.36	180.28	95.65	-31.47	11.02	-455.08	185.58	-6.96					-17.63	37.45	-1008.3	-26.98	-21.61	7.81	173.8	20.26	10.84
		50.37	39.06	181.16	96.39	-32.81	11.03	-455.08	186.95	-7.74					-17.38	37.2	-1003.42	-28.32	-20.54	7.76	173.8	20.31	10.54
		48.52	37.88	181.06	96.09	-32.86	11.13	-419.92	187.38	-7.25					-18.07	37.88	-1002.87	-28.37	-20.63	7.81	173.8	21.07	10.5
		47.25	36.67	181.59	97.02	-34.38	11.13	-422.79	189.21	-7.43					-18.65	37.49	-1001.95	-29.79	-19.65	7.03	173.8	21.39	9.76
		47.26	36.4	181.59	96.97	-36.33	11.32	-394.59	189.21	-7.86					-18.26	37.84	-1005.8	-31.15	-19.06	6.98	173.71	21.56	10.11
		45.7	35.11	182.01	97.61	-35.94	11.11	-369.14	189.33	-8.41					-19.07	37.49	-1000.92	-31.3	-18.37	6.88	173.8	22.24	9.72
		46.09	35.11	181.98	98.34	-37.16	11.03	-370.12	190.92	-8.64					-19.13	37.88	-1000.06	-32.63	-17.15	6.4	173.71	21.92	9.74
		45.12	33.59	181.98	98.39	-37.16	11.42	-342.77	190.67	-8.99					-20.07	37.49	-1000.06	-32.72	-16.86	6.24	173.71	22.61	9.52
		43.06	32.03	181.98	98.97	-38.43	11.51	-342.29	190.92	-9.19					-20.26	37.88	-1000.06	-34.03	-15.99	5.74	173.58	22.61	8.89
		43.33	32.03	182.01	98.82	-39.67	11.6	-308.65	190.92	-9.3					-20.31	37.65	-1000.06	-35.35	-14.4	5.08	172.82	22.92	9.42
		42.04	30.46	181.59	100	-39.7	11.72	-281.25	191.16	-9.86					-21.1	37.79	-1000.06	-35.4	-14.71	5.25	173.58	23.53	8.54
		41.87	30.16	181.1	100.37	-40.77	11.81	-280.76	190.19	-9.96					-21.1	37.88	-1000.06	-36.74	-12.82	4.49	172.82	23.72	8.4
		40.97	28.9	181.05	100.37	-40.82	11.67	-252.08	190.43	-10.21					-21.53	37.69	-1000.06	-36.74	-12.82	4.49	172.73	23.82	7.81
		39.06	27.34	180.44	100.78	-41.94	11.52	-255.13	189.42	-10.45					-22.29	38.18	-1000.06	-38.19	-11.73	3.69	172.73	24.22	7.62
		39.55	27.64	180.42	100.78	-42.97	11.12	-231.45	189.42	-10.35					-22.46	37.79	-1000.06	-39.46	-9.89	3.13	172.24	24.58	7.47
		37.99	25.78	179.64	101.56	-42.97	11.22	-199.22	189.21	-10.94					-23.54	37.88	-993.16	-39.31	-9.16	3.13	172.12	24.8	6.98
		38.09	25.38	178.51	102.34	-43.9	11.71	-200.26	187.47	-11.34					-23.44	37.7	-996.58	-40.63	-8.3	2.15	172.12	24.98	6.93
		36.9	24.11	178.51	102.34	-43.9	12.35	-168.09	187.44	-11.38					-24.22	37.84	-992.25	-40.63	-7.81	2.15	172.24	24.99	6.05
		35.45	22.65	177.34	103.2	-44.75	12.16	-172.85	185.52	-11.72					-24.85	37.88	-996.22	-41.8	-6.41	1.56	171.14	25.38	5.71
		35.89	23.02	177.34	103.12	-45.71	12.08	-142.58	185.03	-11.43					-25	37.79	-992.25	-42.98	-4.27	0.68	170.9	25.73	5.87
		34.55	21.29	175.78	103.88	-45.73	12.08	-122.07	184.02	-11.74					-26.18	37.88	-986.33	-43.37	-4.52	0.73	170.9	25.68	5.05
		34.45	21.29	175.18	104.44	-46.49	12.06	-118.16	181.61	-12.12					-25.79	38.23	-985.6	-44.14	-2.32	-0.01	169.92	25.78	5.22
		33.25	19.53	175.24	104.49	-46.24	12.28	-90.33	181.58	-12.16					-26.56	37.88	-985.35	-44.15	-2.32	-0.01	169.92	25.38	4.49
		32.03	17.36	173.63	105.27	-47.27	12.48	-91.86	179.69	-12.33					-27.44	38.09	-988.77	-45.24	-0.55	-0.69	169.92	26.17	3.86
		32.03	17.94	173.63	105.16	-48	12.19	-59.08	179.57	-12.16					-27.1	38.09	-978.58	-46.34	1.71	-1.18	167.94	26.32	4.15
		30.83	16.28	172.26	105.76	-47.95	12.49	-31.74	176.76	-12.21					-27.95	37.49	-974.55	-46.3	1.89	-1.22	169.4	25.78	3.31
		31.15	16.26	171	106.59	-48.83	12.28	-31.74	174.77	-12.62					-28.05	37.88	-974.61	-47.31	3.89	-1.71	167.94	26.17	3.3
		29.88	14.65	171.04	106.59	-48.85	12.49	-7.08	173.8	-12.35					-28.96	38.66	-968.81	-47.31	3.78	-1.88	167.94	26.37	2.54
		28.69	13.26	169.51	107.03	-49.62	12.88	-6.96	171.88	-12.74					-29.49	38.28	-971.68	-48.24	5.84	-2.35	167.36	26.37	1.95
		28.51	13.18	169.53	107.03	-50.32	12.88	3.85	171.88	-12.45					-30.47	38.28	-964.9	-49.32	8.24	-2.88	167.48	25.78	2.05
		27.73	11.3	168.06	107.81	-50.3	12.79	31.25	167.85	-12.5					-30.52	38.23	-965.09	-49.24	8.29	-2.86	166.99	25.78	1.37
		27.34	11.41	166.77	108.4	-51	12.88	31.25	164.03	-12.74					-30.22	38.28	-959.05	-50.22	10.73	-3.13	165.77	26.12	1.37
		26.51	9.75	166.77	108.4	-51.03	13.26	58.35	164.03	-13.09					-31.35	38.28	-949.28	-50.2	10.62	-3.23	165.77	25.78	0.73
		25.38	8.4	165.43	108.98	-51.76	13.28	60.3	160.13	-13.2					-32.03	38.28	-952.39	-51.22	13.17	-3.51	165.04	25.78	-0.01
		25.38	8.18	165.63	109.18	-52.56	13.28	89.36	161.87	-13.09					-32.08	38.28	-945.8	-52.05	15.61	-4.32	164.03	25.78	-0.2
		23.97	6.88	164.06	109.64	-52.74	13.18	113.16	158.08	-13.28					-32.72	38.28	-945.56	-52.05	15.61	-3.91	163.94	25.78	-0.5
		24.58	6.62	162.88	110.15	-53.32	12.87	111.27	154.54	-13.79					-31.85	38.28	-934.57	-52.98	18.49	-4	163.94	25.38	-0.3
		23.44	5.07	162.88	110.15	-53.54	13.65	128.66	154.3	-13.53					-33.22	38.28	-926.76	-53.08	18.31	-4.03	163.82	25.38	-1.2
		22.44	3.88	162.01	110.69	-54.32	13.67	131.84	150.36	-13.97					-33.69	38.28	-930.66	-53.93	20.75	-4.1	163.09	24.99	-1.49
		22.45	3.78	162.18	110.64	-55.47	13.62	156.25	150.27	-13.78					-33.8	38.28	-923.83	-54.93	23.86	-4.2	162.54	25.38	-1.76
		21.48	2.12	161.02	111.22	-55.47	13.65	179.2	147.22	-14.26					-34.56	38.28	-913.09	-55.2	23.56	-4.22	162.08	24.99	-2.39
		21.46	2.15	160.15	111.71	-56.35	13.72	180.18	143.8	-14.21					-34.47	38.18	-922.85	-56.01	26.73	-4.1	160.13	25.37	-2.39
		20.65	0.77	160.15	111.69	-56.36	14.65	206.54	142.46	-14.28					-34.79	38.27	-905.76	-55.91	26.61	-4.69	160.13	24.9	-3.32
		19.53	-0.61	159.55	112.18	-57.43	14.06	206.97	138.92	-14.6					-35.5	38.28	-907.23	-57.14	29.17	-4.1	160.13	24.56	-3.52
		19.53	-0.81	159.56	112.19	-58.23	14.01	226.5	138.67	-14.87					-35.57	38.62	-897.52	-58.23	32.1	-3.93	159.91	24.56	-3.22
		18.7	-1.98	159.18	112.49	-58.45	14.06	249.94	134.52	-15.28					-35.94	38.67	-888.79	-58.13	32.47	-3.91	159.67	24.1	-4
		18.9	-2.05	158.58	112.88	-59.69	13.96	249.94	130.83	-15.38					-36.38	38.28	-892.82	-59.3	34.91	-3.71	158.94	24.17	-3.71
		17.77	-3.22	158.59	112.88	-59.57	14.65	272.95	130.62	-15.94					-36.43	38.96	-878.42	-59.37	34.91	-3.71	158.94	23.39	-4.49
		16.94	-4.69	158.5	113.28	-60.74	14.06	275.39	126.71	-16.04					-36.77	38.82	-880.13	-60.55	38.09	-3.52	158.08	23.62	-4.79
		17.14	-4.44	158.2	113.27	-62.12	14.75	297.36	126.71	-15.82					-37.12	38.23	-871.58	-61.82	40.89	-3.22	157.2	23.63	-4.88
		16.16	-5.91	158.18	113.67	-62.16	14.65	316.16	122.04	-16.7					-36.96	38.82	-863.77	-61.96	40.77	-3.71	156.98	23.23	-5.08
		16.16	-5.87	158.18	114.01	-63.48	14.75	316.22	118.13	-16.8					-36.82	38.23	-865.48	-63.19	43.43	-2.78	156.01	23.19	-5.47
		15.23	-6.69	158.2	114.01	-63.21	15.23	339.36	118.13	-16.65					-37.5	38.67	-852.05	-63.13	43.88	-2.78	157.1	23	-5.57
		14.79	-7.86	158.54	114.45	-64.89	15.24	334.96	114.5	-17.63					-37.8	38.28	-852.54	-64.5	46.33	-2.39	155.27	22.65	-6.05
		14.43	-8	158.2	114.06	-66.41	15.43	355.41	114.5	-17.38					-37.82	38.87	-843.75	-65.92	48.81	-2.16	154.3	22.26	-5.91
		13.92	-8.99	158.54	114.45	-66.21	15.14	374.94	110.23	-17.98					-38.2	38.28	-836	-65.92	49.68	-2	154.3	21.95	-6.3
		13.67	-8.99	158.59	114.82	-67.97	15.21	374.94	106.69	-18.6					-37.99	38.67	-827.39	-67.58	52.37	-1.76	153.75	22.22	-6.2
		13.23	-9.96	158.59	114.82	-67.97	15.8	390.56	106.69	-19.25					-38.1	39.4	-819.82	-67.48	52.25	-1.71	154.17	21.87	-6.35
		12.06	-10.45	159.28	114.84	-69.36	15.77	386.66	101.53	-19.58					-38.5	38.87	-822.33	-69.04	54.81	-1.76	152.77	21.36	-6.94
		12.16	-10.55	159.18	114.84	-71.1	15.63	406.25	101.53	-19.95					-38.48	39.4	-807.13	-70.61	57.74	-1.08	152.1	21.29	-6.76
		11.61	-11.38	159.52	115.23	-70.75	15.77	423.77	99.37	-20.23					-38.43	39.05	-793.21	-70.56	57.6	-1	152.28	21.04	-7.15
		11.91	-11.72	159.76	115.23	-72.46	16	428.22	95.46	-20.92					-38.5	39.06	-799.32	-72.17	61	-0.63	151.25	20.65	-6.96
		10.64	-12.16	159.76	115.23	-72.71	16.01	445.25	94.48	-21.11					-38.58	39.01	-779.79	-72.17	61.22	-0.63	150.82	20.85	-7.15
		10.69	-12.6	160.15	115.43	-74.32	15.43	445.25	91.25	-21.78					-38.6	39.06	-780.52	-73.85	63.46	-0.39	150.33	20.31	-7.35
		10.11	-12.45	160.15	115.43	-75.98	16.2	464.84	91.19	-21.69					-38.6	39.06	-773.5	-75.39	66.39	-0.15	148.9	19.9	-7.45
		9.56	-12.5	161.01	115.28	-75.99	16.31	476.5	87.37	-22.41					-38.33	38.96	-755.92	-75.42	66.39	-0.12	149.29	20.21	-7.34
		9.72	-12.74	161.32	115.48	-77.74	16.2	476.07	84.84	-23.06					-38.68	39.06	-754.94	-77.08	69.03	-0.01	148.68	20.3	-7.54
		9.38	-13.28	161.32	115.43	-77.74	16.59	492.13	84.35	-23.44					-38.33	39.01	-742.68	-77	69.09	-0.1	148.44	19.92	-7.91
		8.54	-13.68	162.06	115.28	-79.79	16.4	490.17	80.05	-24.22					-38.11	38.96	-742.25	-78.61	72.14	0.15	147.71	19.38	-7.73
		8.59	-13.53	161.91	115.63	-81.08	16.6	499.94	80.05	-24.22					-38.28	38.77	-728.03	-80.18	74.22	0.24	146.24	19.52	-7.43
		8.4	-14.06	162.45	115.23	-81.05	16.89	514.65	77.15	-25					-38.01	39.43	-715.09	-80.18	74.22	0.17	146.24	19.13	-7.64
		7.71	-13.68	162.88	114.84	-82.72	16.78	513.67	74.19	-26.1					-38.01	39.01	-715.09	-81.65	76.84	0.24	144.5	19.29	-7.74
		7.76	-13.68	162.88	115.11	-82.76	16.97	527.4	74.19	-25.79					-37.65	39.43	-699.28	-81.69	76.89	0.17	144.5	18.9	-7.53
		7.03	-13.87	163.28	114.84	-84.38	16.79	523.38	71.78	-26.49					-37.26	39.04	-703.13	-83.15	79.09	-0.01	144.29	19.13	-7.73
		7.03	-13.97	163.28	114.84	-85.95	17.19	538.09	72.14	-26.68					-37.6	39.06	-681.15	-84.38	81.79	-0.02	142.33	18.73	-7.73
		6.54	-13.87	164.01	114.75	-85.94	17.28	548.34	68.33	-27.15					-37.12	39.45	-662.6	-84.38	81.79	-0.05	142.33	18.63	-7.63
		6.54	-13.7	164.06	114.43	-88.08	17.14	550.72	66.16	-27.86					-37.12	38.77	-665.53	-85.69	83.86	-0.34	141.05	18.55	-7.53
		6.05	-13.48	164.06	114.44	-87.5	17.86	564.45	66.28	-28.05					-36.87	39.4	-652.4	-85.74	83.74	-0.24	141.05	18.36	-7.72
		5.86	-12.89	164.06	114.06	-88.99	17.57	563.96	63.72	-28.52					-36.23	39.06	-650.45	-86.96	86.06	-0.63	139.65	18.06	-7.42
		5.47	-12.89	164.06	114.06	-90.44	17.96	570.25	62.47	-28.71					-36.23	39.36	-632.32	-87.89	87.83	-1.03	139.16	18.16	-7.54
		5.65	-12.74	164.65	113.87	-90.44	17.76	581.97	61.52	-29.69					-35.94	38.96	-623.29	-87.81	87.77	-1.03	138.67	18.26	-7.15
		5.44	-12.72	164.79	113.28	-91.72	17.57	577.7	59.05	-30.47					-35.79	39.36	-621.15	-88.79	90.03	-1.48	136.69	18.06	-7.43
		4.97	-11.72	164.75	113.28	-91.75	18.25	589.36	59.45	-30.13					-35.21	39.06	-604.49	-88.82	90.03	-1.49	136.6	17.76	-7.03
		4.97	-11.04	164.79	112.88	-93.09	18.33	589.84	57.5	-30.87					-34.38	38.62	-602.05	-90.26	91.54	-2	136.23	17.94	-7.15
		4.76	-11.23	164.79	112.88	-94.65	17.97	593.75	57.56	-30.96					-34.76	39.4	-588.38	-90.26	93.69	-2.59	132.78	17.72	-7.14
		4.64	-10.5	164.82	112.35	-94.07	17.85	601.5	55.05	-31.35					-33.99	39.36	-569.82	-90.28	93.63	-2.59	132.78	17.75	-6.55
		4.78	-10.35	164.75	111.81	-95.26	17.96	609.38	53.96	-32.06					-33.99	39.06	-568.85	-90.67	95.34	-3.22	132.57	17.47	-6.69
		4.27	-9.23	164.65	111.91	-95.31	18.15	605.22	54.08	-32.34					-33.06	39.06	-551.27	-90.87	95.21	-3.27	132.57	17.37	-6.84
		4.49	-8.6	164.06	111.28	-96.24	18.44	609.86	52.19	-32.72					-32.73	39.06	-551.27	-91.16	96.56	-3.92	130.62	16.75	-6.01
		4.27	-8.35	164.45	111.13	-97.07	18.63	613.16	52.19	-32.76					-32.53	38.96	-529.48	-91.46	97.53	-4.69	128.88	17.04	-6.3
		4.27	-7.34	164.01	110.54	-97.19	18.53	618.1	50.75	-33.23					-31.94	39.06	-510.25	-91.41	97.64	-4.69	128.88	16.79	-5.87
		4.47	-7.12	163.28	109.76	-97.97	18.43	618.1	50.17	-33.61					-31.95	39.06	-512.21	-91.5	99.12	-5.47	127.69	17.04	-5.52
		4.15	-6.05	164.01	109.76	-98.49	18.9	624.51	50.17	-33.99					-31.05	39.01	-497.07	-91.55	99.24	-5.47	127.93	16.77	-5.87
		4.27	-4.79	163.28	109.03	-98.68	18.43	624.88	48.8	-34.29					-30.47	39.01	-499.94	-91.55	99.59	-6.15	126.22	16.6	-5.52
		3.9	-4.49	162.88	109.38	-99.27	18.74	624.94	48.8	-34.47					-30.66	39.06	-477.05	-91.41	101.07	-7.03	124.27	16.4	-5.87
		4.49	-2.94	162.84	108.5	-99.24	18.9	627.93	48.58	-35.21					-29.79	39.06	-457.09	-91.41	100.59	-6.84	124.39	16.01	-5.13
		4.47	-3.32	162.11	107.71	-99.81	19.04	628.85	48.58	-35.25					-29.88	39.06	-461.43	-91.11	101.56	-7.73	123.05	16.2	-5.18
		4.69	-1.76	162.01	107.71	-99.81	19.43	628.42	47.73	-35.25					-29.3	38.62	-441.47	-91.06	101.56	-7.73	122.53	15.81	-4.88
		4.59	-0.01	161.52	106.63	-100.19	19.13	628.85	47.3	-35.69					-28.32	39.01	-439.94	-90.67	102.17	-8.23	121.09	15.63	-4.39
		4.69	-0.3	161.6	106.63	-100.53	19.48	632.75	47.24	-35.69					-28.32	39.06	-415.53	-90.26	102.42	-9.19	120	15.43	-4.74
		5.16	1.9	160.89	105.87	-100.51	19.13	640.56	47.24	-35.96					-27.74	39.06	-404.36	-90.05	102.04	-9.19	119.6	15.14	-4.35
		4.97	1.81	160.15	104.86	-100.69	19.48	640.56	47.24	-35.6					-27.76	39.06	-398.5	-89.56	103.03	-9.77	117.65	15.43	-4.39
		5.26	3.51	160.15	104.88	-100.71	19.87	647.52	47.24	-36.04					-27.15	38.87	-376.46	-89.56	102.97	-9.77	117.55	14.43	-4
		5.95	4.77	159.55	103.9	-100.9	19.51	648.38	47.73	-36.08					-26.28	39.06	-378.42	-88.97	102.42	-10.35	116.58	14.01	-3.56
		5.65	5.56	159.45	103.9	-100.93	19.38	652.34	47.73	-36.18					-26.97	38.87	-363.77	-88.1	103.27	-11.04	114.99	14.36	-3.47
		6.24	7.62	158.59	102.93	-100.99	19.53	654.36	47.73	-36.72					-25.73	39.01	-343.75	-88.11	103.39	-11.04	114.29	13.65	-3.08
		6.23	7.03	157.81	101.95	-100.97	19.82	654.3	48.22	-37.26					-25.69	39.06	-345.64	-87.3	102.51	-11.43	113.16	13.28	-2.94
		6.63	9.18	157.81	101.95	-101.03	20.21	656.74	48.71	-36.82					-25.39	38.96	-323.36	-87.31	102.97	-11.72	113.25	12.88	-2.74
		7.4	11.69	157.03	100.78	-100.9	19.92	656.25	48.71	-36.93					-24.41	39.04	-322.39	-86.35	102.52	-12.12	111.3	12.49	-2.35
		7.62	11.52	157.76	100.78	-100.83	20.12	660.1	48.71	-37.21					-24.44	39.06	-304.75	-85.4	102.48	-12.6	110.23	12.48	-2.35
		8.08	13.66	156.63	100	-100.83	20.02	666.5	50.05	-37.33					-24.22	39.01	-285.1	-85.38	102.42	-12.61	110.32	11.72	-1.76
		8.4	13.87	156.06	98.63	-100.61	19.97	669.43	50.54	-37.13					-24.41	39.06	-283.2	-84.3	102.42	-12.89	108.4	11.61	-1.68
		8.98	15.81	155.81	98.78	-100.68	20.29	672.61	50.54	-37.33					-23.24	38.96	-262.21	-84.29	102.04	-12.89	108.4	10.89	-1.2
		9.76	18.06	155.85	97.64	-100.54	20.21	673.58	51.64	-37.5					-22.66	39.01	-263.73	-83.3	101.93	-13.38	107.42	10.35	-0.59
		10.15	18.43	155.47	97.64	-100.19	20.31	679.44	50.75	-37.35					-22.71	39.01	-250	-82.18	101.56	-13.33	105.22	10.35	-0.79
		10.94	20.7	154.88	96.53	-100.29	20.26	683.35	52.49	-37.7					-22.07	38.87	-228.52	-82.22	101.56	-13.58	104.74	9.45	-0.2
		10.84	20.61	154.49	95.31	-100.09	20.17	682.5	53.96	-37.55					-22.27	38.96	-227.54	-81.1	100.46	-13.97	103.49	9.55	-0.1
		12.2	22.85	154.29	95.31	-100.01	20.95	691.35	53.71	-37.8					-21.49	39.06	-213.38	-81.15	100.59	-13.87	103.39	8.86	0.68
		12.88	24.99	153.9	94.13	-99.76	20.68	691.22	54.44	-37.88					-21.24	38.87	-214.97	-79.93	100.1	-14.06	101.53	7.76	1.12
		13.09	24.99	154.27	94.13	-99.51	20.9	698.73	54.44	-37.61					-21.1	39.06	-194.27	-78.91	99.12	-14.16	100.83	7.76	1.37
		14.43	28.13	153.51	92.96	-99.46	20.65	703.06	55.6	-37.9					-20.24	39.06	-179.75	-78.71	99.12	-14.16	100.83	7.03	1.56
		14.06	27.93	153.49	91.79	-99.32	20.61	702.15	56.55	-37.8					-20.41	38.96	-180.18	-77.76	98.51	-14.21	97.63	7.01	1.56
		15.7	30.16	153.88	91.79	-99.22	21.39	708.98	56.52	-37.81					-19.64	39.06	-164.12	-77.64	98.51	-14.85	97.63	6.15	2.34
		17.09	32.71	153.2	90.67	-99.02	21.09	710.88	57.98	-38.19					-19.13	39.01	-162.11	-76.77	97.6	-14.36	97.63	5.35	3.13
		17.04	32.81	153.2	90.7	-98.58	21.29	718.75	58.11	-38.4					-19.24	39.04	-149.9	-75.81	96.65	-14.38	95.67	5.47	3.17
		18.55	35.5	153.2	89.55	-98.74	21.04	726.07	58.59	-38.19					-18.57	39.06	-135.86	-75.69	95.69	-14.31	95.67	4.77	3.49
		17.77	35.45	152.93	88.28	-98.63	21	722.17	59.54	-38.08					-18.38	38.28	-135.01	-74.66	94.71	-14.46	94.48	4.39	3.86
		20.21	38.18	152.93	88.28	-98.63	21.49	730.22	60.03	-38.19					-17.53	39.06	-125.06	-74.66	95.21	-14.48	94.6	3.7	4.2
		21.49	40.67	152.93	87.16	-98.35	21.78	729.98	60.3	-37.7					-17.19	38.87	-125.06	-73.63	94.12	-14.4	92.25	3.13	4.49
		21.68	40.67	152.93	87.1	-98.24	21.68	738.04	60.55	-38.19					-17.19	39.06	-117.25	-72.85	92.77	-14.48	91.25	3.13	4.97
		23.63	42.87	152.69	86.03	-98.24	21.68	746.58	61	-38.4					-16.21	39.06	-102.05	-72.85	92.71	-14.94	91.28	1.94	5.56
		23.44	42.94	152.93	85.01	-98.04	21.58	743.1	61.4	-38.43					-15.55	39.06	-102.05	-71.88	91.67	-14.38	89.23	1.9	5.62
		25.34	45.61	152.93	84.76	-97.8	22.02	753.78	61.49	-38.29					-15.24	39.06	-94.12	-71.88	91.74	-14.46	89.32	1.27	6.4
		27.15	48.04	152.93	83.89	-97.95	22.02	753.66	62.04	-38.38					-14.5	39.06	-94.67	-71.14	90.06	-14.47	87.86	0.34	7.02
		27.25	47.65	152.93	83.94	-97.8	22.02	757.75	62.04	-38.48					-14.89	39.06	-86	-70.36	88.88	-14.4	85.94	-0.01	6.93
		28.88	50.38	152.93	82.79	-97.75	22.05	769.47	62.26	-38.7					-13.6	39.55	-77.21	-70.31	88.81	-14.38	85.94	-0.98	7.62
		29.54	50.37	152.93	81.63	-97.75	21.87	772.95	62.26	-38.19					-13.78	39.06	-76.23	-69.75	86.9	-14.47	84.72	-0.69	7.4
		30.95	53.03	152.93	81.98	-97.75	22.45	777.83	62.38	-38.28					-12.81	39.01	-68.6	-69.75	87.65	-14.48	84.44	-1.37	8.09
		32.81	55.22	153.2	80.83	-97.66	22.85	772.46	61.89	-37.89					-12.13	39.06	-69.4	-69.14	86.06	-14.89	82	-2.15	8.45
		33.11	55.27	153.2	80.76	-97.55	22.9	784.67	61.92	-37.92					-12.4	39.06	-58.65	-68.65	83.97	-14.5	81.54	-2.37	8.59
		35.15	57.43	153.3	79.88	-97.51	22.65	792.48	61.52	-38.19					-11.08	39.43	-54.75	-68.9	84.59	-14.6	81.3	-2.94	9.18
		35.11	57.76	153.51	78.9	-97.56	22.65	789	61.43	-37.7					-10.69	38.96	-50.29	-68.12	82.76	-14.48	79.07	-2.94	8.98
		37.45	59.91	153.27	78.9	-97.66	23.04	799.56	60.91	-38.01					-10.3	39.44	-48.83	-68.18	82.02	-14.58	79.07	-3.96	9.38
		39.65	62.12	153.51	78.27	-97.46	23.04	800.72	59.94	-37.65					-8.81	38.87	-51.03	-67.77	80.93	-14.85	78.13	-4.44	10.01
		39.01	62.28	153.51	78.2	-97.36	23.02	806.15	60.3	-37.9					-8.99	39.36	-43.09	-67.43	78.98	-14.87	75.93	-4.44	10.03
		41.4	64.45	153.9	77.32	-97.38	23	815.98	58.96	-37.7					-8.2	39.05	-39.18	-67.38	79.09	-14.89	75.56	-5.87	10.69
		41.75	64.4	153.9	76.56	-97.31	22.65	816.35	57.1	-37.35					-7.91	39.45	-40.53	-67.19	77.38	-15.63	73.73	-5.91	10.34
		44.34	65.99	153.9	76.56	-97.36	23.82	820.25	57.59	-37.6					-7.03	39.36	-39.12	-67.24	77.36	-15.16	74.19	-6.3	10.79
		46.04	68.56	154.29	75.78	-96.97	23.82	826.66	55.63	-37.74					-5.87	39.45	-43.46	-66.94	75.67	-15.44	72.02	-7.25	11.13
		45.9	68.7	154.29	75.78	-97.02	23.63	835.45	55.63	-37.04					-6.36	39.65	-39.12	-66.85	73.91	-15.63	70.28	-7.33	11.13
		48.51	70.31	154.59	75.29	-97.07	23.72	841.8	54.08	-36.74					-4.69	39.06	-37.11	-66.85	73.85	-15.77	70.28	-7.81	11.42
		48.61	70.65	154.76	74.49	-96.88	24.02	839.36	51.76	-36.72					-5.22	39.65	-39.12	-66.65	72.25	-16.16	68.33	-7.76	11.22
		50.59	72.25	154.64	74.49	-96.79	24.66	845.21	50.75	-36.35					-3.91	39.06	-37.11	-66.6	72.2	-16.16	69.34	-8.99	11.99
		53.17	74.07	154.78	74	-96.59	24.21	847.17	49.74	-35.99					-3.08	39.06	-40.04	-66.55	70.31	-16.75	66.38	-9.42	11.81
		53.2	73.82	154.78	73.92	-96.22	24.4	851.38	48.8	-36.18					-2.59	39.65	-34.67	-66.41	69.03	-17.29	66.16	-9.5	11.81
		55.27	76.37	154.88	73.44	-96.2	24.49	860.84	46.88	-35.57					-1.66	38.28	-35.64	-66.41	68.34	-17.24	66.16	-10.3	12.3
		55.07	76.17	155.05	73	-96.49	24.51	861.08	44.92	-35.5					-2	39.4	-39.31	-66.41	66.28	-17.97	64.33	-10.57	11.96
		57.37	77.69	155.07	73	-95.83	24.99	863.22	44.19	-35.4					-0.31	39.06	-40.04	-66.41	66.39	-17.99	64.33	-11.38	12.18
		59.74	78.9	155.07	72.26	-95.31	24.9	864.75	40.99	-34.72					0.73	39.36	-39.55	-66.04	64.44	-18.6	62.41	-12.12	12.2
		59.67	79.29	155.07	72.44	-94.92	25.37	869.08	41.26	-34.72					0.38	38.87	-39.12	-66.02	62.48	-19.53	61.28	-12.12	12.48
		62.11	80.56	155.07	72.05	-94.85	24.99	872.01	38.33	-34.38					1.37	39.45	-41.99	-65.77	62.48	-19.53	61.55	-12.62	12.01
		62.1	80.47	155.22	71.68	-94.29	24.99	874.94	35.13	-33.81					1.86	38.96	-48.83	-65.63	60.78	-20.36	59.54	-12.92	12.2
		64.45	81.59	155.17	71.68	-94.26	25.78	881.84	35.13	-33.74					2.93	39.06	-43.95	-65.45	60.78	-20.46	60.03	-13.78	12.28
		66.38	83.15	155.07	71.29	-93.68	25.68	878.85	31.98	-33.61					4.69	39.06	-43.46	-65.44	59.02	-21.31	58.35	-14.36	12.3
		66.4	82.81	154.88	71.09	-93.51	25.38	882.57	31.22	-32.96					4.78	39.45	-48.83	-64.89	57.5	-22.41	57.5	-14.58	12.08
		68.44	84.19	154.88	70.9	-92.97	25.76	894.47	28.26	-32.33					5.26	39.06	-50.84	-64.99	57.25	-22.36	57.86	-15.58	11.62
		68.65	83.89	154.77	70.7	-92.24	25.73	894.35	24.87	-31.85					5.32	39.4	-54.75	-64.58	55.16	-23.49	56.52	-15.44	11.91
		71.09	84.52	154.76	70.65	-92.24	26.46	897.46	24.84	-31.55					6.63	39.06	-51.27	-64.55	55.3	-23.58	56.61	-16.14	11.8
		73	85.89	154.69	70.26	-91.43	26.56	897.46	21.36	-30.87					8.2	39.6	-51.76	-63.97	53.71	-24.62	55.15	-16.99	11.57
		73.04	85.84	154.59	70.21	-90.55	26.46	906.25	21.36	-30.69					7.81	39.06	-55.66	-63.33	51.64	-25.78	54.93	-16.99	11.47
		75.37	86.32	153.9	69.92	-90.45	26.55	910.1	17.55	-29.71					9.18	39.4	-55.66	-63.28	51.7	-25.9	54.69	-18.37	11.47
		75.34	86.12	153.9	69.53	-89.56	26.56	913.57	14.65	-28.61					9.55	39.06	-59.02	-62.5	50.29	-26.9	53.96	-17.98	11.28
		77.29	87.1	153.9	69.53	-90.15	27.05	920.9	13.67	-29.1					10.79	38.96	-59.08	-62.5	50.29	-27	53.96	-19.06	10.94
		79.64	87.79	153.51	69.48	-88.78	26.81	917.48	10.25	-28.32					11.52	39.06	-61.04	-61.72	48.71	-28.32	53.71	-19.75	10.34
		79.35	87.45	153.49	69.48	-87.6	27.15	925.66	10.25	-28.22					11.81	39.06	-60.55	-60.69	47.24	-29.44	52.67	-20.13	10.45
		81.59	87.84	153.17	69.12	-87.7	27.05	937.5	5.8	-27					13.28	39.04	-68.6	-60.69	47.24	-29.5	52.73	-21.12	9.76
		81.62	88.26	152.34	68.9	-86.72	26.95	940.43	3.42	-26.18					13.27	38.28	-70.8	-59.69	45.59	-30.66	53.16	-21.1	10.11
		83.59	88.23	152.34	68.74	-86.73	27.93	945.25	2.93	-26.18					14.75	39.06	-67.87	-59.62	45.62	-30.91	52.7	-22.27	9.55
		85.89	88.23	152.15	68.45	-85.56	27.78	945.25	-1.5	-25.39					15.97	38.87	-68.85	-58.41	44.62	-31.86	52.67	-23.44	8.94
		85.52	88.65	152.15	68.41	-84.5	27.83	953.06	-0.73	-25.32					16.01	39.04	-58.65	-57.15	42.91	-33.21	53.1	-23.44	8.59
		87.74	88.28	151.54	68.31	-85.06	28.17	966.8	-4.03	-24.32					17.27	39.01	-70.8	-57.25	43.18	-33.3	53.59	-24.32	7.81
		87.79	88.28	150.78	67.77	-83.33	27.69	964.84	-7.93	-22.85					17.57	39.06	-66.89	-55.71	41.87	-34.33	53.22	-24.95	7.81
		89.75	87.88	151.46	67.92	-83.41	28.2	972.53	-7.93	-22.9					18.99	39.01	-68.36	-55.68	42.36	-34.38	53.47	-25.69	7.71
		91.99	88.23	150.38	67.57	-82.35	28.27	970.21	-11.75	-22.07					20.61	38.96	-67.87	-54.2	40.47	-35.47	53.65	-26.9	6.62
		91.4	88.28	150.38	67.57	-81.2	28.5	976.5	-11.75	-21.83					20.65	38.28	-66.65	-52.74	39.54	-36.43	53.96	-26.66	6.42
		93.85	87.84	150	67.19	-81.26	28.2	992.07	-14.77	-20.71					22.26	38.67	-66.35	-52.59	39.18	-36.43	53.71	-28.04	5.76
		93.55	88.09	149.21	66.79	-80.18	27.93	990.72	-18.07	-19.56					22.26	39.06	-66.35	-51.03	38.57	-37.21	54.69	-28.05	5.86
		95.21	87.35	149.21	66.89	-80.13	29.25	998.11	-18.07	-19.53					23.8	38.87	-68.3	-51.08	38.57	-37.4	54.93	-29.35	4.74
		97.26	86.91	148.78	66.38	-79.22	29.25	999.51	-21.61	-18.46					25.34	39.01	-65.92	-49.27	38.02	-38.23	55.15	-30.57	3.7
		97.24	86.81	148.82	66.36	-78.13	29.25	999.94	-21.73	-18.65					24.99	38.87	-58.78	-47.66	36.99	-38.98	56.12	-30.47	3.51
		99.1	86.21	148.19	66.01	-78.13	29.29	1003.42	-24.41	-17.19					26.93	39.06	-54.75	-47.66	37.05	-38.98	56.52	-31.95	2.98
		99.19	86.13	147.65	65.63	-77.2	29.08	1000.98	-27.47	-16.11					26.81	38.87	-56.15	-45.72	36.62	-39.5	57.01	-31.84	2.83
		100.68	85.11	147.63	65.72	-77.17	29.87	1007.75	-27.83	-15.63					28.31	39.04	-54.75	-45.71	36.62	-39.56	56.61	-33.4	1.86
		102.93	84.75	147.24	65.14	-76.37	29.86	1007.75	-30.52	-14.85					29.78	38.72	-54.75	-43.97	36.01	-40.05	57.98	-34.57	0.78
		102.73	84.38	147.24	65.04	-75.5	29.78	1019.47	-30.79	-15.06					29.49	38.77	-54.75	-42.02	35.14	-40.24	59.02	-34.57	1.07
		104.27	83.98	147.05	64.45	-75.44	29.88	1033.14	-33.81	-13.58					31.24	39.01	-43.95	-42.19	34.67	-40.38	59.05	-36.13	-0.19
		104.44	84.18	146.68	64.06	-74.76	29.78	1027.1	-36.19	-12.8					31.59	38.65	-43.46	-40.44	35.13	-40.63	60.3	-36.43	-0.2
		106.24	82.81	146.88	64.06	-74.76	30.83	1038.57	-36.25	-12.5					33.15	38.67	-41.02	-40.34	34.91	-40.63	60.42	-37.7	-1.38
		107.76	81.63	146.48	63.28	-74.22	30.76	1039	-39.31	-11.72					34.74	38.67	-41.02	-38.49	34.79	-40.63	61	-38.7	-2.35
		107.03	81.49	146.68	63.28	-73.46	31.01	1047.73	-39.18	-11.72					34.55	38.87	-37.05	-36.77	34.12	-40.63	62.47	-38.6	-2.35
		109.18	80.07	146.09	62.88	-73.44	30.85	1054.75	-41.63	-10.47					36.13	38.67	-31.25	-36.72	34.12	-40.82	62.26	-39.67	-3.32
		109.38	80.44	146.09	62.2	-72.8	30.25	1055.54	-44.19	-9.33					36.13	38.67	-30.27	-35.16	34.06	-40.45	62.47	-39.85	-3.66
		110.54	79.39	146.48	62.3	-72.75	31.62	1065.92	-44.95	-9.47					37.84	38.87	-27.59	-35.16	34.12	-40.28	62.47	-41.26	-4.31
		111.77	78.27	146.09	61.67	-72.41	31.63	1066.35	-46.42	-8.45					39.4	38.87	-27.83	-33.4	33.19	-39.99	64.42	-42.97	-6.05
		111.79	78.3	146.09	61.61	-72.07	31.93	1070.25	-46.02	-8.4					39.06	39.01	-23.5	-31.86	34.12	-39.7	65.67	-42.97	-5.52
		113.28	76.56	146.83	60.99	-72.07	31.54	1085.45	-48.83	-7.03					40.53	38.67	-20.51	-31.98	33.19	-39.85	65.92	-44.34	-6.69
		113.28	76.56	147.02	60.15	-71.8	31.4	1084.47	-50.9	-6.2					40.67	38.65	-16.6	-29.98	33.19	-39.26	66.38	-44.25	-6.64
		114.84	74.99	146.92	60.15	-71.8	32.62	1093.26	-50.9	-6.37					42.27	38.87	-12.82	-30.47	34.12	-39.26	66.38	-45.92	-7.81
		116.36	73.82	147.26	59.56	-71.73	32.76	1095.21	-53.22	-5.47					43.26	38.28	-11.84	-28.96	34.06	-38.58	68.12	-47.02	-9.03
		115.7	73.63	147.26	59.56	-71.59	32.42	1097.41	-52.98	-5.49					43.26	38.87	-6.9	-27.76	33.19	-37.89	68.73	-47.07	-9.03
		117.09	72.05	147.65	58.94	-71.69	32.71	1101.07	-54.93	-4.44					44.48	38.28	-5.8	-27.74	34.06	-38.39	69.34	-48.44	-10.16
		117.28	72.22	148.71	58.18	-71.51	32.62	1101.07	-56.88	-3.32					44.13	38.96	-1.1	-26.56	34.42	-36.96	70.07	-48.19	-9.76
		118.21	70.58	148.53	58.15	-71.49	33.79	1110.11	-56.88	-3.61					45.7	38.65	-0.06	-26.49	34.16	-36.96	69.58	-49.24	-11.13
		119.48	69.34	149.51	57.42	-71.79	33.54	1105.41	-58.84	-2.75					47.26	38.23	-0.12	-25.51	34.67	-36.13	72.02	-50.81	-11.91
		119.13	68.95	149.51	57.42	-71.98	33.54	1116.7	-58.62	-2.78					46.92	38.62	-0.06	-24.44	35.14	-35.07	70.28	-50.78	-12.35
		120.31	67.36	150.38	56.63	-71.97	33.5	1121.58	-60.67	-2.35					48.44	38.87	-0.06	-24.46	35.14	-35.01	70.28	-52.39	-12.99
		120.31	67.57	151.51	56.03	-72.31	33.59	1118.9	-61.77	-1.47					48.39	38.28	-0.06	-23.58	35.83	-34.11	72.02	-51.81	-12.79
		121.09	65.77	151.51	56.05	-72.27	34.76	1122.8	-61.77	-1.56					49.31	38.28	-0.06	-23.63	35.14	-34.11	71.72	-53.13	-14.06
		122.26	64.4	152.78	55.07	-72.75	34.74	1124.51	-64	-0.59					50.15	38.62	-0.06	-22.8	36.62	-33.42	71.78	-54.15	-14.65
		122.26	64.06	152.93	55.17	-73.16	34.76	1124.94	-64.21	-0.79					50.68	38.23	-0.06	-22.22	37.72	-31.76	72.24	-54.44	-14.87
		123.24	62.49	153.88	54.54	-73.07	34.76	1128.42	-65.19	-0.2					51.46	38.66	3.42	-22.07	36.87	-31.94	72.75	-55.87	-15.72
		123.39	62.45	155.27	53.86	-73.68	35.06	1124.94	-66.89	0.38					51.46	38.72	-0.06	-21.7	37.84	-30.66	72.14	-55.52	-15.82
		123.63	61.03	155.07	53.7	-73.74	35.15	1132.32	-67.14	0.38					52.34	38.23	3.85	-21.69	37.96	-30.62	73	-56.49	-16.5
		124.41	59.37	156.63	53.2	-74.37	35.54	1128.85	-68.12	0.78					53.42	38.28	3.85	-21.49	39.25	-29.69	73.12	-58.06	-17.24
		124.51	59.56	156.63	53.21	-75	35.72	1132.32	-68.39	0.58					53.17	38.28	3.85	-20.91	39.67	-28.42	72.24	-57.62	-17.48
		125.17	57.71	158.2	52.34	-75	35.6	1132.75	-69.85	1.46					53.9	38.28	6.84	-20.92	39.98	-28.32	72.24	-58.74	-18.21
		125.34	57.71	159.76	51.93	-75.78	35.74	1132.75	-70.56	1.81					54.11	38.28	7.75	-20.75	40.77	-27.78	72.24	-58.42	-18.41
		125.38	56.24	159.74	51.94	-75.78	36.71	1140.14	-71.04	1.56					54.97	38.23	7.32	-20.75	40.77	-27.35	72.02	-59.57	-18.8
		125.78	54.59	161.47	51.37	-76.37	37.18	1136.47	-72.51	2.1					55.25	38.23	7.32	-20.51	41.93	-26.12	71.53	-60.6	-20.22
		126.46	54.69	161.13	51.37	-77.35	37.06	1139.65	-72.51	1.56					55.42	38.18	11.23	-20.56	42.91	-25	71.29	-60.4	-19.95
		126.46	53.13	162.79	50.78	-77.35	36.9	1140.56	-73.49	2.15					55.95	38.18	7.75	-20.53	42.85	-24.85	70.28	-61.18	-20.23
		126.46	53.47	164.75	50.37	-78.03	37.1	1140.56	-74.46	2.93					56.2	37.88	11.66	-20.53	43.93	-24.22	70.28	-61.04	-20.63
		126.56	51.56	164.7	50.34	-78.04	37.88	1147.46	-74.46	2.69					56.63	37.84	7.75	-20.53	44.17	-24.22	70.25	-62.26	-21.14
		126.56	50.17	166.01	49.98	-78.91	37.88	1146.48	-76.2	2.64					57.03	37.49	7.75	-20.72	44.91	-23.19	70.07	-62.84	-21.5
		127.15	50.34	166.01	49.98	-79.54	38.23	1144.04	-75.71	2.54					56.63	37.84	7.75	-20.81	46.4	-22.8	68.85	-62.8	-21.8
		127.25	48.78	167.94	49.51	-79.59	37.88	1147.46	-76.9	2.93					57.03	37.79	11.54	-20.83	46.33	-22.27	68.3	-63.39	-22.39
		127.34	48.52	169.51	49.29	-80.13	37.84	1148.25	-77.39	3.13					57.03	37.65	7.75	-21.14	47.73	-21.53	66.38	-63.39	-22.22
		127.93	47.61	169.51	49.31	-80.47	39.06	1147.95	-77.7	3.13					57.81	37.88	11.47	-21.1	47.49	-21.53	67.87	-64.27	-22.85
		127.73	46.49	171.04	48.97	-80.96	39.31	1147.95	-78.13	3.13					58.15	37.49	13.67	-21.3	48.58	-20.75	66.38	-65.26	-22.75
		127.93	46.29	171.04	48.97	-81.85	39.06	1148.38	-78.61	3.13					58.06	37.88	14.65	-21.53	48.81	-20.24	66.16	-65.28	-24.22
		128.13	45.31	172.61	48.82	-81.84	39.4	1147.46	-79.1	3.21					57.81	37.49	7.75	-21.53	48.81	-20.24	65.92	-65.67	-23.54
		128.03	45.29	174.12	48.53	-82.45	39.06	1147.95	-79.65	3.3					57.81	37.87	13.18	-21.7	50.66	-19.58	64.21	-65.63	-23.45
		128.2	44.13	173.82	48.63	-82.53	40.21	1152.34	-80.08	3.2					58.15	37.31	13.18	-21.83	50.66	-19.65	64.21	-66.43	-24.73
		128.3	43.37	175.38	48.63	-83.11	40.12	1148.38	-80.32	2.93					57.71	37.2	13.67	-22.26	51.64	-19.19	62.47	-66.85	-24.71
		128.51	43.37	175.38	48.53	-84.08	40.23	1148.38	-80.32	2.93					58.15	37.65	7.75	-22.66	52.61	-18.8	61.77	-67.24	-24.66
		128.49	42.65	176.56	48.62	-83.62	40.43	1146.48	-81.05	2.64					58.18	36.91	11.23	-22.66	52.61	-18.8	61.4	-67.63	-24.8
		128.27	42.38	178.03	48.63	-84.09	40.23	1154.3	-81.3	2.34					57.81	37.45	11.23	-23.05	52.72	-18.46	60.55	-67.72	-25
		128.51	41.7	178.08	48.63	-84.11	41.4	1152.34	-82.06	2.69					57.76	37.1	11.23	-23	53.59	-18.46	60.55	-68.19	-25.5
		128.51	41.01	179.27	48.62	-84.47	41.4	1148.38	-82.15	2.69					57.03	36.81	7.75	-23.44	54.2	-18.21	58.96	-69.19	-26.08
		128.51	41.01	179.27	48.63	-84.89	41.4	1148.38	-82.09	2.73					57.62	37.2	7.75	-23.73	54.81	-18.07	57.65	-69.05	-25.69
		128.51	40.09	180.35	48.9	-84.91	41.99	1148.38	-82.52	2.29					57.03	36.91	11.47	-23.58	55.05	-18.07	57.98	-69.83	-26.47
		128.51	40.14	181.13	49.02	-85.16	41.65	1148.38	-82.52	2.29					57.03	36.99	7.75	-24.22	55.3	-17.97	56.61	-69.53	-26.48
		128.7	39.65	181.54	49.19	-85.69	42.67	1152.83	-82.28	2.34					56.63	36.67	11.23	-24.22	55.16	-17.97	56.52	-70.17	-26.51
		128.86	39.01	182.03	49.39	-85.4	42.66	1154.3	-82.52	1.73					56.42	36.57	11.66	-24.41	56.09	-17.97	55.15	-71.11	-27.08
		128.51	39.06	182.03	49.39	-85.5	42.57	1154.3	-82.76	1.9					56.24	36.5	7.75	-24.63	56.58	-17.72	53.96	-71.31	-26.49
		128.86	38.87	182.81	49.76	-85.57	42.57	1148.38	-82.76	1.56					55.65	36.6	7.75	-24.66	56.59	-17.72	54.08	-72.07	-27.49
		128.9	38.62	184.18	50.17	-85.6	42.94	1148.38	-82.28	1.37					55.75	36.51	11.47	-25	56.63	-17.97	52.7	-71.88	-27.35
		128.9	37.84	184.18	50.17	-85.64	44.09	1154.3	-83.01	0.78					54.97	35.94	13.67	-25	56.63	-17.53	52.7	-72.71	-27.39
		128.88	37.88	184.76	50.63	-85.6	43.85	1152.34	-83.01	0.78					53.88	36.03	12.21	-25.2	57.6	-17.97	51.7	-73.49	-27.59
		128.9	37.87	184.76	50.73	-85.67	44.09	1148.38	-82.76	0.78					54.69	36.01	14.65	-25.49	57.56	-17.72	50.75	-73.58	-27.44
		129.27	37.7	185.52	50.78	-86.23	43.99	1144.47	-82.06	0.73					53.51	36.13	13.67	-25.54	57.6	-17.68	50.75	-74.32	-27.75
		129.49	37.31	186.13	51.54	-85.5	43.8	1148.38	-82.52	0.38					53.51	36.02	19.04	-25.59	56.63	-17.63	49.68	-74.22	-27.49
		129.28	37.48	186.13	51.56	-85.47	44.53	1148.38	-82.76	0.73					52.73	35.52	19.04	-25.61	58.35	-17.68	49.68	-75.59	-28.52
		129.64	37.11	186.71	52.32	-85.46	45.12	1148.38	-82.15	-0.01					52.15	35.5	15.14	-25.79	57.98	-17.63	49.56	-76.03	-27.94
		129.88	37.45	186.71	52.32	-85.16	44.9	1147.46	-82.15	-0.01					52.25	35.53	19.04	-25.7	58.47	-17.63	48.58	-75.83	-28.22
		129.88	37.19	187.31	52.93	-85.16	44.53	1146.48	-82.15	-0.15					51.51	35.5	19.04	-25.78	58.47	-17.53	47.82	-76.76	-28.42
		129.77	37.31	187.84	53.49	-84.77	45.12	1147.95	-82.06	-0.22					51.54	35.52	17.58	-25.83	58.47	-17.29	48.58	-76.96	-28.32
		130.17	37.2	187.84	53.51	-84.89	46	1140.56	-82.06	-0.38					50.78	35.13	22.46	-25.93	58.47	-17.59	48.58	-77.86	-28.32
		130.32	37	188.18	54.27	-85.16	46.04	1144.47	-82.06	-0.39					49.99	35.15	18.55	-25.73	58.53	-17.29	47.82	-79.2	-28.42
		130.56	37.06	188.28	54.17	-84.29	46.09	1140.56	-82.06	-0.32					49.3	35.15	21.48	-25.78	58.78	-17.19	47.82	-78.91	-28.47
		130.86	36.61	188.96	55.15	-84.28	46.39	1140.56	-82.06	-0.83					48.91	35.15	22.95	-25.69	58.78	-17.19	47.73	-80.22	-28.52
		130.66	36.96	189.75	55.83	-83.84	46.04	1140.14	-81.05	-0.89					48.82	35.11	22.46	-25.54	58.81	-16.72	47.73	-79.93	-28.61
		130.86	37.35	189.06	55.81	-83.84	47.26	1138.67	-81.18	-0.71					48.19	34.64	22.46	-25.54	58.82	-16.82	47.82	-80.91	-28.32
		131.59	37.2	189.84	56.63	-83.52	46.95	1140.56	-80.81	-0.9					47.26	34.46	21.48	-25.42	58.82	-16.5	47.82	-82.24	-28.61
		131.54	36.89	189.84	56.63	-83.06	47.26	1132.75	-81.05	-1.1					47.24	34.56	23.38	-25.2	58.78	-15.82	48.58	-81.67	-27.98
		131.98	37.35	190.77	57.42	-83.01	47.26	1138.67	-80.81	-1					46.58	34.38	26.37	-25	59.02	-16.02	48.58	-83.4	-28.31
		131.98	37.48	191.01	58.54	-82.74	47.02	1136.66	-80.57	-1.37					46.68	34.76	22.95	-24.85	59.07	-15.58	48.8	-83.02	-28.61
		132.03	37.3	191.01	58.54	-82.72	48.49	1131.84	-80.32	-1.18					45.85	33.98	22.95	-24.95	58.11	-15.55	48.8	-84.38	-28.13
		132.62	37.38	192.09	59.42	-82.28	48.34	1132.75	-79.83	-1.47					44.53	34.18	23.38	-24.66	58.82	-14.99	48.71	-85.57	-28.08
		132.71	36.99	192.09	59.45	-81.94	48.29	1132.32	-80.32	-1.28					44.87	33.98	22.46	-24.32	58.72	-14.46	50.54	-85.18	-27.95
		132.79	37.45	192.57	60.5	-81.94	48.34	1128.66	-79.1	-1.37					44.13	33.98	23.38	-24.46	58.78	-14.4	50.54	-86.55	-28.05
		133.19	37.49	193.55	61.3	-81.55	48.49	1128.78	-79.83	-1.39					44.13	34.06	23.38	-24.22	58.82	-13.7	50.72	-86.82	-28.13
		133.57	37.7	193.56	61.32	-81.57	49.41	1124.94	-80.08	-1.47					43.75	33.4	22.46	-23.93	58.78	-13.48	50.54	-88	-27.49
		134.18	37.88	194.13	62.4	-81.27	49.41	1124.94	-79.1	-1.71					42.57	33.5	22.46	-23.93	58.78	-13.01	50.75	-88.6	-27.59
		134.18	37.88	194.43	62.39	-80.96	49.4	1124.94	-79.1	-1.66					42.72	33.5	23.32	-23.54	58.47	-12.4	52	-88.49	-27.94
		134.74	37.88	195.31	63.28	-80.91	49.19	1124.94	-79.1	-1.81					41.4	33.45	21.48	-23.49	58.47	-12.21	52.25	-89.87	-27.54
		134.74	38.27	196.09	64.65	-80.76	49.49	1124.94	-79.1	-1.71					41.79	33.59	23.38	-23.44	58.35	-11.43	53.16	-89.77	-27.56
		135.15	38.28	196.09	64.44	-80.71	50.78	1124.94	-79.1	-1.81					41.01	33.15	19.53	-23.44	58.23	-11.43	52.67	-90.67	-27.35
		135.84	38.28	197.26	65.63	-80.57	50.78	1122.8	-79.83	-1.87					40.19	33.15	15.44	-23.07	58.11	-10.45	54.08	-91.63	-27.36
		135.91	38.28	197.26	65.63	-80.52	50.78	1120.85	-79.1	-1.81					40.77	32.81	19.47	-22.85	57.56	-9.69	55.15	-92.19	-26.96
		136.52	38.65	198.53	66.65	-80.52	50.76	1123.54	-79.1	-2.1					39.79	33.15	18.55	-23.05	57.56	-9.42	54.69	-93.12	-27.05
		136.81	38.67	199.89	67.67	-80.49	50.73	1123.54	-79.83	-1.86					39.79	33.18	20.51	-22.66	57.56	-8.69	55.11	-92.82	-26.88
		137.26	39.01	199.95	67.66	-80.49	51.46	1124.94	-79.8	-1.96					39.4	32.03	17.58	-22.66	57.56	-8.69	55.54	-93.58	-26.81
		138.23	39.36	199.99	68.8	-80.62	51.9	1122.56	-79.59	-2.35					38.28	32.71	11.72	-22.66	56.63	-7.86	56.12	-94.73	-26.71
		137.88	38.87	199.99	68.74	-80.87	51.54	1120.85	-80.08	-2.17					38.28	32.4	14.65	-22.31	56.52	-6.86	57.1	-94.64	-26.66
		138.28	39.04	199.99	69.53	-80.88	51.9	1120.85	-80.57	-2.56					37.79	32.71	13.67	-22.36	56.52	-6.85	57.07	-95.52	-26.37
		139.01	39.06	199.99	70.95	-81.15	51.46	1121.58	-80.57	-2.35					37.79	32.42	15.14	-22.46	55.65	-5.96	58.04	-95.73	-26.39
		139.75	39.06	199.99	70.9	-81.1	53.17	1120.85	-80.57	-2.94					37.49	32.03	7.75	-22.46	55.65	-5.96	58.47	-96.49	-26.56
		140.63	39.5	199.99	72.06	-81.54	53.31	1122.56	-82.06	-2.44					36.81	32.01	10.74	-22.46	55.42	-5.48	58.11	-97.27	-26
		139.84	39.06	199.99	71.88	-82.03	53.47	1123.54	-83.5	-2.54					36.91	32.03	5.86	-22.71	54.69	-4.1	58.96	-97.07	-26.76
		141.01	39.01	199.99	73	-81.94	53.51	1119.08	-82.28	-2.95					36.3	31.93	3.85	-22.71	54.81	-4.1	59.05	-97.67	-26.2
		141.01	39.43	199.99	73.82	-82.72	53.47	1120.61	-83.01	-3.05					36.11	31.63	5.86	-22.85	53.47	-3.13	59.45	-97.75	-26.28
		142.26	39.53	199.99	73.82	-82.63	54.54	1121.83	-83.01	-3.32					35.94	31.4	1.95	-22.9	53.83	-3.13	59.05	-98.27	-26.12
		143.24	40.04	199.99	74.89	-83.5	54.49	1121.83	-83.95	-3.13					35.15	30.91	3.42	-23.19	52.72	-2.35	59.94	-98.88	-26.38
		142.82	40.23	199.99	74.9	-84.3	54.76	1121.09	-83.95	-3.08					35.15	31.4	2.93	-23.49	52.12	-1.48	59.81	-98.68	-26.39
		143.92	39.84	199.99	75.78	-84.23	54.47	1122.56	-84.96	-3.91					34.72	31.59	-0.06	-23.49	52	-1.49	60.03	-98.95	-26.61
		143.9	39.79	199.99	76.56	-85.35	54.69	1124.51	-85.97	-4.1					34.56	31.23	-0.06	-24.22	50.77	-1.28	60.42	-98.93	-26.18
		144.13	39.79	199.99	76.86	-85.3	56.2	1124.94	-85.97	-4					33.99	31.1	-0.06	-23.97	50.77	-0.81	60.3	-99.71	-26.66
		145.26	40.19	199.99	77.64	-86.13	56.05	1124.88	-86.91	-4.25					33.59	31.1	-0.06	-24.41	49.79	-0.02	60	-100.39	-26.76
		145.31	39.84	199.99	77.69	-87.6	55.95	1124.94	-86.91	-4.1					33.94	30.95	-0.06	-25	48.81	0.68	60.3	-100.05	-26.56
		146.68	39.79	199.99	78.49	-87.6	55.81	1124.94	-87.65	-4.79					33.15	31.1	-0.06	-25	48.46	0.73	60.3	-100.09	-27.05
		146.69	39.83	199.99	79.27	-88.79	55.42	1124.94	-89.87	-4.69					33.2	30.52	-0.06	-25.71	47.61	1.37	60	-100.01	-26.97
		147.26	39.84	199.99	79.25	-88.87	56.63	1128.42	-89.87	-5.1					32.79	30.52	-0.06	-25.73	47.36	1.37	60	-100.01	-27.35
		148.62	39.83	199.99	80.07	-90.24	57.03	1128.42	-90.58	-5.49					32.42	30.74	-0.06	-26.39	45.9	1.9	59.6	-100.01	-27.78
		148.61	39.79	199.99	80.05	-91.63	57.03	1132.32	-90.33	-5.47					32.37	30.07	-0.92	-27.1	44.8	1.94	59.51	-100.3	-27.74
		149.61	40.14	199.99	80.66	-91.6	57.03	1132.75	-91.86	-6.01					32.03	30.44	-5.37	-27.15	44.42	2.34	59.81	-100.42	-27.88
		149.41	40.14	199.99	81.59	-92.97	56.98	1139.65	-92.53	-6.25					31.93	30.54	-5.13	-27.94	42.91	2.78	59.54	-100.54	-27.94
		150.34	39.83	199.99	81.54	-93.16	58.54	1140.56	-93.02	-6.25					31.63	29.29	-0.92	-27.94	43.18	2.82	59.05	-100.04	-28.52
		151.51	39.79	199.99	81.98	-94.78	58.11	1140.56	-94.73	-6.94					31.3	29.88	-1.95	-28.56	41	3.2	59.02	-100.1	-28.91
		151.37	39.84	199.99	81.98	-96.4	58.59	1147.95	-94.73	-6.79					31.03	29.69	-4.39	-29.49	39.92	3.47	58.84	-99.85	-29.1
		152.25	39.84	199.99	82.67	-96.4	58.5	1148.38	-95.83	-7.62					30.42	29.69	-7.08	-29.49	40.01	3.51	58.62	-100.01	-29.22
		152.32	39.84	199.99	82.81	-98.07	58.45	1154.3	-97.2	-7.96					30.32	29.47	-6.35	-30.13	38.57	3.69	58.07	-99.76	-29.69
		153.31	39.84	199.99	82.81	-98.1	59.76	1157.71	-96.8	-8.25					30.42	29.27	-6.77	-30.13	38.57	3.27	57.98	-99.46	-30.08
		153.9	39.84	199.99	83.5	-100.01	59.76	1157.23	-98.69	-8.35					29.76	28.51	-5.8	-30.87	36.87	3.86	57.98	-99.32	-30.57
		153.9	39.84	199.99	83.54	-101.32	59.76	1160.1	-98.27	-8.6					29.44	29.08	-3.17	-31.59	35.1	3.88	57.5	-99.22	-30.96
		154.88	39.79	199.99	83.59	-101.49	59.76	1164	-100.16	-8.64					28.9	28.86	-4.39	-31.59	35.14	3.9	57.1	-98.97	-31.57
		155.07	39.84	199.99	84.18	-103.32	59.72	1172.36	-100.71	-9.52					28.86	28.86	-4.39	-32.62	33.19	3.9	57.01	-98.88	-31.25
		155.87	39.75	199.99	84.13	-103.31	61.41	1177.73	-100.62	-9.3					28.3	28.31	-1.89	-32.35	33.19	3.86	57.1	-98.29	-31.96
		157.03	39.4	199.99	84.18	-105.03	61.3	1178.22	-101.81	-9.79					27.73	28.49	-3.42	-32.72	32.17	3.9	56.12	-97.75	-32.81
		157.03	39.84	199.99	84.23	-106.85	61.03	1184.57	-101.81	-9.96					27.34	28.42	-0.49	-33.35	30.21	3.88	55.63	-98.07	-33.06
		157.81	39.75	199.99	84.42	-106.93	61.32	1194.34	-103.76	-10.45					26.9	28.51	-5.37	-33.45	30.21	3.86	56.52	-97.56	-33.45
		157.71	40.04	199.99	84.38	-108.62	61.03	1195.25	-104.13	-11.08					26.93	28.49	-0.06	-33.64	28.79	3.86	55.63	-97.46	-33.6
		158.59	40.14	199.99	84.42	-109.11	62.2	1206.79	-104.25	-10.94					26.32	27.88	-0.06	-33.69	29.02	3.86	55.63	-97.51	-34.67
		159.72	39.41	199.99	84.45	-110.35	62.12	1202.15	-105.04	-11.72					25.37	27.69	-0.06	-33.99	27.34	3.69	56.03	-96.73	-35.35
		159.56	39.6	199.99	84.42	-112.35	62.28	1210.88	-104.61	-11.72					25.38	27.64	-0.06	-34.19	26	3.51	55.15	-96.31	-35.35
		160.15	39.36	199.99	84.23	-112.06	62.38	1218.75	-105.96	-12.23					24.58	27.54	3.42	-34.19	26	3.51	55.54	-95.46	-35.94
		160.11	39.84	199.99	84.03	-113.79	62.65	1220.21	-106.2	-12.81					24.49	27.93	3.66	-34.2	24.35	3.49	55.6	-96.12	-35.95
		161.13	39.75	199.99	84.03	-113.79	63.96	1226.5	-106.57	-12.92					23.82	27.29	7.32	-34.23	24.29	3.49	55.11	-94.93	-36.83
		161.81	39.45	199.99	83.59	-115.45	64.06	1222.6	-107.54	-12.99					23	26.86	3.42	-34.08	22.95	3.49	55.05	-94.64	-37.35
		161.8	39.06	199.99	83.59	-117.09	64.01	1234.86	-107.45	-13.09					22.65	26.9	15.2	-33.99	21.47	3.31	55.15	-94.78	-37.6
		162.84	39.65	199.99	83.35	-117.65	63.87	1243.9	-107.54	-13.7					21.68	27.12	21.48	-33.99	21.36	3.3	55.05	-93.65	-38.48
		162.84	39.45	199.99	82.81	-118.85	63.87	1242.13	-108.46	-13.88					21.44	26.9	19.29	-33.45	20.48	3.31	55.15	-93.76	-38.09
		163.28	39.75	199.99	82.81	-118.75	65.09	1253.42	-108.46	-13.88					20.8	25.78	26.37	-33.42	20.14	3.31	55.54	-93.58	-38.87
		164.06	39.4	199.99	82.42	-120.31	64.84	1257.75	-108.52	-14.31					19.87	26.12	21.48	-32.91	19.29	3.3	55.15	-92.97	-39.85
		164.06	39.36	199.99	82.4	-121.83	64.84	1263.67	-108.52	-14.66					20.12	26.46	35.1	-32.15	17.56	3.49	55.63	-92.77	-39.89
		164.84	39.4	199.99	81.93	-121.79	64.65	1271.48	-109.13	-14.87					18.9	26.12	42.72	-32.23	17.56	3.47	55.15	-91.8	-39.99
		165.43	39.36	199.99	81.2	-123.45	65.04	1272.95	-109.38	-15.28					18.6	26.37	38.57	-31.35	17.09	3.51	55.54	-92.11	-40.63
		165.97	39.36	199.99	81.15	-123.34	66.26	1281.25	-109.01	-15.82					17.75	25.63	50.29	-31.37	17.09	3.51	55.63	-91.43	-40.92
		166.36	39.06	199.99	80.42	-125.22	66	1279.3	-109.38	-15.58					16.75	25.38	51.64	-30.47	16.05	3.88	55.63	-90.77	-41.46
		166.36	39.06	199.99	80.27	-126.2	66.01	1285.03	-109.86	-15.55					16.4	25.38	57.56	-29.2	14.83	4.25	55.91	-91.21	-41.5
		166.99	39.06	199.99	79.69	-126.2	66.01	1296.88	-109.38	-16.21					15.43	25.68	69.34	-29.15	14.59	4.17	56.52	-90.24	-41.5
		166.4	38.96	199.99	78.51	-127.55	66.36	1294.92	-109.38	-16.41					15.63	25.76	66.35	-27.94	13.9	4.74	56.12	-90.05	-42.04
		167.57	39.01	199.99	78.51	-127.55	67.28	1306.64	-109.86	-16.26					14.36	24.8	81.05	-27.94	13.9	4.69	56.12	-89.21	-42.29
		168.9	39.06	199.99	77.83	-128.79	67.38	1305.54	-109.38	-16.75					13.28	24.89	77.64	-26.49	13.12	5.22	57.01	-88.88	-43.02
		168.55	39.06	199.99	77.73	-129.99	67.36	1316.16	-109.38	-16.85					13.28	24.9	84.96	-24.9	12.19	5.93	56.61	-88.87	-42.99
		169.09	39.06	199.99	76.56	-130.03	67.38	1327.15	-109.62	-17.63					12.19	24.41	93.75	-24.85	12.19	5.75	56.61	-88.2	-43.6
		169.34	39.01	199.99	75.68	-131.74	67.28	1327.64	-109.01	-17.48					12.01	24.99	95.46	-23.44	11.9	6.49	57.59	-88.28	-43.8
		169.53	38.28	199.99	75.63	-131.37	68.45	1335.88	-108.43	-17.97					11.02	24.51	97.6	-23.44	11.72	6.49	57.37	-87.4	-43.76
		170.31	38.87	199.99	74.37	-132.57	68.41	1334.96	-109.13	-17.48					9.74	24.19	97.41	-21.51	10.99	7.37	57.37	-87.12	-44.05
		170.31	38.96	199.99	74.3	-133.74	68.73	1345.21	-109.13	-17.72					9.74	24.41	107.48	-19.83	9.75	8.2	58.07	-86.91	-43.65
		171.48	38.67	199.99	73.14	-133.78	69.09	1351.5	-108.64	-18.19					8.79	24.3	112.79	-19.68	9.75	8.28	57.86	-86.13	-43.87
		171	38.28	199.99	71.92	-134.79	68.45	1351.5	-108.64	-18.41					8.98	24.31	111.21	-17.97	9.75	9.38	58.07	-86.13	-43.95
		171.88	38.28	199.99	71.88	-134.88	69.53	1361.21	-108.92	-18.19					7.81	24.19	119.02	-17.97	9.7	9.52	57.98	-85.94	-43.9
		172.56	38.28	199.99	70.31	-136.07	69.48	1363.16	-108.64	-18.7					6.63	23.52	117.07	-16.13	9.16	10.4	58.35	-84.81	-44.34
		172.05	38.28	199.99	70.31	-137.12	69.87	1372.56	-108.43	-18.51					6.84	23.8	121.95	-14.11	8.77	11.72	58.35	-85.06	-44.35
		172.61	38.26	199.99	68.99	-137.15	69.51	1376.95	-108.64	-18.58					5.56	23.72	124.51	-14.11	8.73	11.79	58.35	-84.72	-44.38
		172.65	38.23	199.99	67.57	-138.28	69.13	1377.93	-108.43	-19.09					5.74	23.62	124.94	-12.13	8.18	12.88	58.47	-84.47	-43.95
		173.61	38.28	199.99	67.57	-138.28	71.04	1382.75	-108.43	-19.14					4.69	23.34	123.05	-12.21	8.18	12.88	58.5	-83.64	-44.05
		174.29	38.28	199.99	65.99	-139.31	71.04	1382.75	-107.67	-19.64					3.76	23.13	124.94	-10.21	7.93	14.45	58.35	-83.21	-44.09
		174.41	38.28	199.99	66.01	-140.34	71.09	1397.46	-108.43	-19.44					3.5	23.04	124.94	-8.6	7.32	15.81	57.59	-82.92	-44.13
		175.29	38.28	199.99	64.45	-140.38	70.85	1406.25	-107.54	-20.03					2.34	23.14	124.94	-8.62	7.32	15.99	58.04	-82.62	-43.85
		175.15	38.26	199.99	62.84	-141.4	70.31	1406.25	-107.45	-20.31					2.73	23.03	128.42	-6.64	7.32	17.38	57.37	-82.71	-44.09
		175.78	38.13	199.99	62.84	-141.45	71.95	1414	-107.48	-20.81					1.83	22.65	128.42	-6.64	6.96	17.37	57.5	-82.03	-43.87
		176.54	37.49	199.99	61.13	-142.43	71.68	1410.1	-107.51	-20.9					1.17	22.65	128.85	-4.88	7.32	18.95	57.01	-81.27	-43.76
		176.56	38.23	199.99	61.13	-143.55	72.05	1422.73	-107.54	-20.61					1.27	22.83	124.94	-3.13	6.35	20.56	55.63	-81.08	-43.76
		177.25	38.28	199.99	59.42	-143.48	72.05	1440.92	-107.54	-21.11					0.63	22.65	124.94	-3.13	6.47	20.51	56.09	-80.87	-43.16
		176.56	38.28	199.99	57.71	-144.58	72.05	1441.16	-107.45	-21.69					0.78	22.9	124.94	-1.71	5.84	22.06	55.6	-81.15	-43.6
		177.34	38.28	199.99	57.71	-144.53	73.51	1445.25	-107.45	-21.51					-0.3	22.26	124.94	-1.76	5.84	22.06	55.15	-80.13	-42.97
		178.31	38.62	199.99	55.76	-145.65	73.92	1445.25	-107.45	-22.02					-1	22.45	124.94	-0.2	5.62	23.82	54.69	-79.41	-42.68
		178.31	38.96	199.99	55.87	-146.77	73.63	1460.45	-107.45	-22.07					-0.83	22.26	123.54	0.78	5.37	24.99	53.47	-79.3	-42.6
		178.9	39.01	199.99	54.1	-146.78	73.04	1469.24	-107.45	-22.66					-1.39	21.92	114.99	1.12	5.74	24.99	53.47	-78.92	-42.2
		178.9	39.06	199.99	52.32	-147.83	73.34	1468.75	-107.45	-23.27					-1.61	22.26	119.08	2.33	5.37	26.86	51.64	-78.76	-42.24
		179.64	39.79	199.99	52.29	-147.85	74.02	1476.32	-106.69	-22.95					-2.37	21.87	114.99	2.34	5.37	26.81	51.73	-78.03	-41.6
		180.27	39.84	199.99	50.38	-148.93	74.51	1476.5	-106.69	-23.45					-2.94	21.87	111.08	3.49	5.37	28.27	50.54	-77.39	-40.97
		180.44	39.6	199.99	50.38	-150.01	74.29	1480.41	-106.69	-23.83					-2.74	21.87	105.41	4.49	4.76	29.78	48.58	-77.55	-41.21
		181.2	40.63	199.99	48.52	-150.01	74.51	1499.02	-106.69	-23.93					-3.22	21.87	97.6	4.29	4.82	29.77	47.82	-77.26	-40.58
		181.2	40.24	199.99	46.68	-151.12	74.39	1499.76	-107.45	-24.41					-3.13	22.02	95.64	5.32	4.85	30.65	46.88	-77.55	-41.02
		181.98	40.63	199.99	46.68	-151.18	75.68	1503.66	-107.45	-24.76					-3.32	21.49	87.89	5.25	4.52	31.13	46.88	-76.37	-39.66
		182.03	41.4	199.99	44.53	-152.15	75.73	1503.85	-107.45	-25.31					-4	21.87	92.29	6.05	3.89	32.52	44.19	-75.7	-39.48
		182.03	41.4	199.99	44.53	-153.47	75.38	1507.75	-107.67	-25.42					-3.93	21.68	81.79	6.63	3.85	33.59	41.99	-75.99	-39.36
		182.81	42.26	199.99	42.87	-153.52	75.78	1523.25	-107.54	-25.93					-4	21.68	66.35	6.63	3.88	33.79	41.99	-75.39	-39.06
		182.81	42.19	199.99	41.01	-154.56	75.78	1523.38	-108.03	-26.76					-4.15	21.68	69.82	7.03	3.78	35.01	38.94	-75.05	-38.5
		183.59	43.15	199.99	40.97	-154.59	77.1	1532.96	-108.43	-27					-4.88	21.34	55.54	7.03	3.89	35.01	38.82	-74.85	-37.81
		184.55	43.95	199.99	39.05	-155.79	77.05	1532.71	-108.43	-27.76					-5.18	21.09	55.6	7.42	3.89	36.02	35.13	-74.32	-37.01
		184.38	43.85	199.99	39.06	-156.81	76.9	1545.9	-108.43	-28.04					-5.08	20.9	40.53	7.81	3.54	36.52	33.08	-74.22	-37.21
[truncated: 48,001 more rows]

## Sheet: Supplementary Fig 2
Supplementary Fig 2a	Sleep	awake	NREM	REM		SD	awake	NREM	REM
	#001	0.579196	0.380289	0.0405144		#001	0.958271	0.0417292	0
	#002	0.526516	0.41214	0.0613444		#002	0.965097	0.0349029	0
	#003	0.466091	0.48817	0.0457389		#003	0.903505	0.0964949	0
	#004	0.515659	0.445569	0.0387719		#004	0.95379	0.0462103	0
	#005	0.331217	0.628419	0.0403637
	#006	0.357925	0.610299	0.031775
	#007	0.36297	0.548048	0.0889821
	#008	0.387469	0.58099	0.0315415
Supplementary Fig 2b	Sleep	awake	NREM	REM		SD	awake	NREM	REM
	#001	0.380004	0.559759	0.0602375		#001	0.968345	0.0316545	0
	#002	0.444658	0.465255	0.0900866		#002	1	0	0
	#003	0.460984	0.47979	0.0592253		#003	0.952593	0.0474074	0
	#004	0.484099	0.472543	0.0433578		#004	0.94328	0.0567196	0
	#005	0.460622	0.467111	0.0722667		#005	0.992213	0.00778703	0
	#006	0.435041	0.518135	0.046824		#006	0.983464	0.0165356	0
Supplementary Fig 2c	NREMD	awake	NREM	REM		REMD	awake	NREM	REM
	#001	0.4939	0.47238	0.0337208		#001	0.473248	0.522301	0.00445143
	#002	0.505952	0.445503	0.0485457		#002	0.545148	0.447899	0.00695341
	#003	0.450781	0.497236	0.0519833		#003	0.517838	0.466434	0.0157273
	#004	0.522686	0.422706	0.0546075		#004	0.735	0.255	0.01
	#005	0.435854	0.494118	0.070028		#005	0.435818	0.551976	0.0122061
	#006	0.49715	0.461791	0.0410588		#006	0.631854	0.361239	0.00690666
Supplementary Fig 2d	NREMD	awake	NREM	REM		REMD	awake	NREM	REM
	#001	0.520523	0.433917	0.0455603		#001	0.614618	0.385382	0
	#002	0.471399	0.485845	0.0427563		#002	0.506044	0.493956	0
	#003	0.486382	0.493279	0.0203392		#003	0.416114	0.583886	0
	#004	0.624795	0.320042	0.0551631		#004	0.343421	0.656579	0

## Sheet: Supplementary Fig 3
	Sleep	# of dendrites	4h	8h	Elimination	Formation
	#001	10	186	186	7	7
	#002	6	175	176	7	8
	#003	9	149	154	3	8
	#004	7	159	160	8	9
	#005	6	181	183	7	9
			850	859	32	41
	REMD	# of dendrites	4h	8h	Elimination	Formation
	#001	6	173	180	4	11
	#002	6	208	214	8	14
	#003	5	187	182	10	5
	#004	8	226	222	11	7
	#005	7	183	184	9	10
			977	982	42	47

## Sheet: Supplementary Fig 4
	Sleep	SD	REMD
	-38.4752	-2.18255	45.8414
	-3.67423	2.91664	21.8128
	-9.44165	1.3532	15.8743
	-1.12436	0.619295	18.6179
	-0.315753	3.16783	6.28844
	-1.6063	3.07372	18.3271
	-2.87816	1.04797	17.0914
	-8.16715	-0.566889	10.424
	-7.41617	0.625885	-3.46257
	-14.2427	1.3765	-8.05124
	-5.44127	5.061	7.62881
	-1.14239	2.36068	32.5662
	-15.2173	0.542012	22.0176
	-3.84309	4.12322	29.7927
	-1.06877	4.62608	22.5599
	-13.4696	3.12309	22.2065
	-4.38152	-0.254797	-3.70442
	-1.85687	0.920694	15.5489
	-1.40366	-0.94414	38.6554
	-3.31856	-23.6681	-5.8472
	-14.8691	-5.65809	31.5816
	0.363981	-0.756131	13.0601
	-1.31411	0.312873	24.5899
	-1.29365	-7.16411	4.79514
	-35.2956	-5.4824	5.07765
	-1.90495	-4.52627	6.87885
	-10.3462	-1.1834	-9.09378
	-0.346994	-2.00013	17.7414
	-20.1351	-12.3084	29.737
	-15.56	-1.67199	25.797
	-2.26211	-2.62058	-3.47725
	-21.8499	-0.215496	29.6703
	-1.56507	-5.19487	3.90156
	-1.16721	-1.40515	7.15396
	-1.09653	-1.7819	3.65445
	-1.05837	-9.05207	8.10182
	-0.723672	-0.0437586	11.6432
	-0.43867	-0.456633	5.69402
	-0.401015	-1.44162	-2.95281
	-5.36748	-4.70949	33.094
	-0.715202	-1.50112	4.5288
	-22.4451	-1.424	-19.1177
	-3.13571	-3.39916	1.07651
	-2.39437	3.32629	1.71618
	-6.78391	3.05585	-8.09091
	-0.868322	-0.344033	8.07292
	1.58505	0.78992	2.38491
	-0.0299315	-2.0024	3.8313
	-3.84163	3.3138	4.36365
	-11.9533	2.33085	2.99235
	-13.9337	0.227177	15.2341
	0.94018	1.40779	4.33083
	0.467948	1.25949	6.92114
	0.00310124	0.118095	5.4809
	-2.96157	1.42994	6.11916
	-2.90492	0.579993	11.8379
	-5.52152	3.42401	32.0698
	-2.58463	0.0929001	3.24836
	-6.20683	1.68602	-2.41124
	-5.22068	1.32611	1.81552
	-0.51809	0.841721	1.83487
	-8.16459	2.26943	5.93138
	-3.70198	1.51862	3.43718
	-2.61794	1.03805	3.94183
	-4.9727	0.515722	2.8793
	0.534095	0.190363	2.09908
	-4.11315	-1.47078	-16.3007
	-8.61216	0.216928	1.60861
	-0.992038	-0.492099	4.46745
	-0.199726	0.965505	2.43801
	-0.516933	-0.0189767	7.13387
	-5.17281	0.593595	9.77132
	-1.56249	1.25344	-13.4294
	-8.31984	16.0604	16.9922
	-1.05805	2.08309	4.38219
	0.0344517	1.02717	3.66022
	1.03512	-0.26101	6.732
	-2.33208	1.66138	-3.68
	-6.1042	1.09544	-6.40938
	-0.658399	0.45677	-1.14806
	-0.700502	0.409087	-12.259
	-1.16725	-8.20667	-30.5614
	-0.461777	-0.94863	-16.155
	0.510926	-0.346985	-6.21584
	-1.77738	1.99219	-11.9675
	-6.59571	0.967016	-34.551
	-0.446524	0.603469	-6.73623
	-1.61997	-2.15716	-7.32798
	23.6524	0.258606	-3.89767
	6.62957	-10.9111	-18.7198
	5.95617	-3.57488	-5.30676
	4.40246	-3.34477	-16.8191
	4.00215	-1.04006	-9.81384
	1.50358	-0.672662	-23.5243
	5.83211	-1.99048	-6.49872
	8.00516	-4.84506	-5.24542
	1.26054	12.0527	-7.20766
	8.39301	21.9363	-9.06654
	10.766	8.19379	-4.31042
	3.21632	0.675795	-3.44445
	11.3078	1.46935	-3.49037
	5.80732	-2.14836	-6.59728
	3.65594	5.21529	-9.86837
	1.019	-5.17679	-20.7399
	1.19082	7.29083	-9.25067
	1.84982	8.93288	-19.9987
	-4.47336	23.8123	-3.07501
	1.25668	2.41355	-8.18099
	-1.54513	12.664	-4.5143
	3.20059	10.6139	-4.65057
	-1.41934	8.79408	-2.16427
	1.81288	1.31274	-4.61622
	0.0376387	15.7193	-1.40152
	-3.23717	10.2396	2.26903
	-10.5685	12.0985	-8.6746
	-11.8675	8.32203	-1.99812
	-3.43663	8.15116	-9.75246
	-2.31368	6.87088	8.20388
	-2.58409	12.7703	-1.99402
	-5.94451	9.99055	-5.35816
	-2.54149	12.8437	-0.484116
	-6.96312	4.42613	-14.4552
	1.98343	10.859	-1.19217
	6.14883	-4.80446	1.54267
	-6.13871	10.8698	-2.77269
	-3.16158	6.03326	-0.777739
	-2.73011	2.26523	-2.45339
	1.3845	8.8701	-4.53272
	0.219682	4.24904	3.23479
	0.794357	2.37811	-2.95337
	0.514989	6.7365	-3.8793
	-8.41236	-12.9145	-1.39153
	2.72038	5.10958	-9.07903
	0.823824	3.17299	-9.59594
	-0.442153	-10.7833	-0.100549
	-2.11408	7.06607	1.19703
	-2.27469	-10.7035	1.07374
	-1.45424	-11.1901	-2.57336
	-1.57653	-5.74793	-3.41005
	-0.424549	6.91975	1.19257
	-0.0839859	8.68386	3.90851
	-0.442873	10.7696	2.40938
	-0.815359	16.6981	0.641506
	0.920385	12.2654	2.12103
	-16.965	22.3378	0.442982
	-6.73126	20.0476	-1.66529
	-4.45559	3.63343	-0.903028
	-0.546912	21.2162	-3.73008
	-0.624431	8.46413	-2.11003
	1.63501	2.00553	-1.87615
	-2.24626	2.47878	-2.04608
	4.22459	-5.66894	1.59137
	3.19073	-5.70908	0.771063
	3.10708	-10.7036	-1.06003
	1.70392	-6.18695	-0.055879
	5.06317	-7.95991	2.13559
	-1.02834	-14.8935	2.42716
	0.460393	-17.7457	-0.858822
	-0.191493	-16.5657	-2.98243
	-1.32199	-2.44794	9.5783
	0.24362	-15.2077	1.72077
	8.13888	-0.511366	2.23929
	2.47947	-3.4509	4.68016
	-0.821907	-8.53717	3.76433
	-0.666778	-2.85206	3.07601
	-0.546413	-1.05663	-2.00027
	0.445471	-0.05146	1.05031
	0.607513	-2.8098	1.3208
	0.710549	-1.40455	-2.61634
	1.89829	-0.806986	2.30387
	2.04134	-2.99816	3.0155
	1.82645	-6.03571	1.42137
	0.478863	-10.8119	1.29096
	1.24555	-12.0233	1.61729
	2.88373	-14.6469	1.27589
	0.0194452	-9.94036	3.37412
	1.10061	-8.17103	4.01032
	1.88829	-12.7376	4.14602
	-0.434586	-3.19172	1.60173
	1.04868	3.67003	1.55931
	1.47017	-4.35168	2.71596
	7.52872	-1.02917	1.47133
	1.04523	-5.88712	0.0944766
	-7.39916	-4.90132	-1.99274
	4.45096	-6.39402	-1.31524
	1.37681	-2.61256	-0.754417
	-2.05889	-12.2558	-0.777183
	1.1633	-1.82032	1.68975
	3.74414	-0.815922	0.865732
	9.85294	-2.01196	1.51265
	3.25718	-5.99131	1.51051
	2.16989	12.182	1.32797
	-0.549366	-4.1855	1.47736
	2.85525	-9.26415	1.60428
	-12.0758		3.00824
	-3.14472		0.384363
	0.51999		2.73556
	-6.18971		-0.74551
	0.449912		3.03175
	-0.242512		-3.00319
	-0.493603		-3.72417
	-1.03468		-9.30095
	-1.07583		-6.19052
	0.896157		-0.698935
	3.03628		-4.75186
	1.10033		-1.15997
	0.462031		-15.7944
	-0.259991		-8.68103
	5.31307		-11.0453
	0.827322		-4.1942
	1.07163		-2.67211
	1.02416		-7.48469
	1.85005		0.253157
	9.70458		3.05733
	-0.00264097		-3.45781
	1.15305		-6.1071
	0.521596		-2.87842
	0.555849		-10.1158
	5.43761		-4.23614
	1.42148		-9.08667
	0.546303		-3.07297
	5.85733		-2.89043
	0.609606		2.62464
	4.37952		-2.92838
	8.24354		-1.7403
	3.23751		-11.2092
	1.30223		-0.133122
	4.07924		-3.56303
	3.51842		-1.89515
	3.01224		-2.79772
	-0.773836		-8.8886
	2.71493		-5.34766
	-20.9419		-3.97708
	-5.60587		-3.81433
	-31.6015		-1.49005
	-8.07489		-3.60404
	-12.7673		-11.2577
	-14.6443		-3.0054
	-7.39489		-2.62745
	-3.52778		-2.43905
	-7.26779		-2.96121
	-8.49689		-1.79485
	-4.15097		-3.43095
	-1.28009		-0.631523
	-5.91858		5.6108
	-2.38114		9.92793
	-2.5687		10.5822
	-3.94963		4.42341
	-5.55172		6.20329
	-0.336052		33.2619
			1.99672
			7.1859
			2.36998
			8.24934
			6.76893
			14.3339
			2.85726
			20.3824
			0.971319
			10.5041
			4.83302
			12.771
			11.9402
			1.76628
			7.23789
			10.667
			2.11778
			0.615143
			3.35435
			2.54193
			1.84473
			0.340912
			1.02108
			2.10168
			0.385654
			-1.16766
			1.78624
			8.45177
			3.68128
			1.6407
			2.09255
			0.558808
			1.78964
			0.567051
			2.92118
			3.5106
			2.35221
			9.09479
			14.3734
			-0.0676195
			1.92395
			1.25831
			5.45598
			6.0904

[truncated: 3 more sheets: Supplementary Fig 5, Supplementary Fig 6, Supplementary Fig 8]
